# Supplementary material for: A Hypoglycemic Peptide from Pinus pumila Nut Oil Meal Improves Glycolipid Metabolism via Multi-Dimensional Regulation in Type 2 Diabetic Mice
Source: Nutrients. 2025 Sep 8;17(17):2903. doi: 10.3390/nu17172903 (PMC12430382; doi:10.3390/nu17172903)
Supplement: Supplementary file 1 [file nutrients-17-02903-s001.zip]

Archive with 2 entries (1 files):
- nutrients-3776104-supplementary/
- nutrients-3776104-supplementary/nutrients-3776104-supplementary.xlsx
