# Supplementary material for: A Hypoglycemic Peptide from Pinus pumila Nut Oil Meal Improves Glycolipid Metabolism via Multi-Dimensional Regulation in Type 2 Diabetic Mice
Source: Nutrients. 2025 Sep 8;17(17):2903. doi: 10.3390/nu17172903 (PMC12430382; doi:10.3390/nu17172903)
Supplement: Supplementary file 1 [file nutrients-17-02903-s001.zip › nutrients-3776104-supplementary/nutrients-3776104-supplementary.xlsx]

## Sheet: Undigested purified peptide 
Sequence	Length	Mass	Leading razor protein	Protein names	Gene Names	Start position	End position	Charges	Score	Experiment	Intensity
GREEEEEAEERAA	13	1503.64	A0A0B6XK84	2S albumin (Pinp1 protein)	pinp1	68	80	2;3	289.59	2	1218700000
SSERRGEEEDEDSSQK	16	1866.78	Q41017	Pine globulin-1		120	135	2	239.87	1	49880000
SDDVLEAAFNTDVQKLEHIFGAH	23	2555.23	V9VGU0	Vicilin Pin k 2.0101 (7S globulin) (7S seed storage protein) (Allergen Pin k 2) (Vicilin-type seed storage protein) (allergen Pin k 2.0101)		210	232	3	237.15	6	25675000000
ALPNFGEVSELLEGISRY	18	1993.02	V9VGU0	Vicilin Pin k 2.0101 (7S globulin) (7S seed storage protein) (Allergen Pin k 2) (Vicilin-type seed storage protein) (allergen Pin k 2.0101)		87	104	2	236.75	1	563110000
RGREEEEEAEERAA	14	1659.74	A0A0B6XK84	2S albumin (Pinp1 protein)	pinp1	67	80	2;3;4	225.97	4	2056700000
ELLEGI	6	672.369	V9VGU0	Vicilin Pin k 2.0101 (7S globulin) (7S seed storage protein) (Allergen Pin k 2) (Vicilin-type seed storage protein) (allergen Pin k 2.0101)		96	101	1	221.18	1	649320000
GPKDNPFLDSVDVT	14	1502.73	V9VGU0	Vicilin Pin k 2.0101 (7S globulin) (7S seed storage protein) (Allergen Pin k 2) (Vicilin-type seed storage protein) (allergen Pin k 2.0101)		288	301	2	213.81	1	107350000
LPNFGEVSELLEGISRY	17	1921.98	V9VGU0	Vicilin Pin k 2.0101 (7S globulin) (7S seed storage protein) (Allergen Pin k 2) (Vicilin-type seed storage protein) (allergen Pin k 2.0101)		88	104	2	200.16	1	39592000
EEEEDSSQKVR	11	1334.6	Q41018	Pine globulin-2		43	53	2	200.05	1	168930000
RGREEEEEAEERA	13	1588.71	A0A0B6XK84	2S albumin (Pinp1 protein)	pinp1	67	79	2;3	198.57	2	809380000
RVKHNADNPEDADVY	15	1741.8	Q41017	Pine globulin-1		297	311	2;3	197.56	2	731920000
GREEEREENPYVF	13	1652.74	V9VGU0	Vicilin Pin k 2.0101 (7S globulin) (7S seed storage protein) (Allergen Pin k 2) (Vicilin-type seed storage protein) (allergen Pin k 2.0101)		57	69	2;3	196.11	2	15240000
GGREEEREENPYVF	14	1709.76	V9VGU0	Vicilin Pin k 2.0101 (7S globulin) (7S seed storage protein) (Allergen Pin k 2) (Vicilin-type seed storage protein) (allergen Pin k 2.0101)		56	69	2;3	193.73	2	52751000
STHEPSESESIRSE	14	1573.69	Q41017	Pine globulin-1		27	40	2;3	193.28	6	50900000
HRGGREEEREENPY	14	1756.79	V9VGU0	Vicilin Pin k 2.0101 (7S globulin) (7S seed storage protein) (Allergen Pin k 2) (Vicilin-type seed storage protein) (allergen Pin k 2.0101)		54	67	2	190.15	1	14196000
DVFWDWDLPRTR	12	1604.77	Q41084	Isocitrate lyase	ICL 12	365	376	2;3	185.29	2	66492000
GREEEEEEAVERA	13	1531.67	Q40998	Albumin 4		119	131	2	184.1	1	3193100000
YAGADLLLYVVR	12	1351.75	Q41017	Pine globulin-1		77	88	2	183.43	1	602030000
SFNIPRGEEIEE	12	1418.67	V9VGU0	Vicilin Pin k 2.0101 (7S globulin) (7S seed storage protein) (Allergen Pin k 2) (Vicilin-type seed storage protein) (allergen Pin k 2.0101)		426	437	2	183.03	1	423320000
SRGREEEEEAEERAA	15	1746.78	A0A0B6XK84	2S albumin (Pinp1 protein)	pinp1	66	80	2;4	182.33	2	403060000
STHEPSESESIRSEGGTF	18	1935.84	Q41017	Pine globulin-1		27	44	2	182.08	1	17472000
SRGREEEEEAEER	13	1604.7	A0A0B6XK84	2S albumin (Pinp1 protein)	pinp1	66	78	2;3	182.07	2	12846000000
HRGGREEEREENPYVF	16	2002.92	V9VGU0	Vicilin Pin k 2.0101 (7S globulin) (7S seed storage protein) (Allergen Pin k 2) (Vicilin-type seed storage protein) (allergen Pin k 2.0101)		54	69	2;4	182.02	2	9982200000
DNPFLDSVDVT	11	1220.56	V9VGU0	Vicilin Pin k 2.0101 (7S globulin) (7S seed storage protein) (Allergen Pin k 2) (Vicilin-type seed storage protein) (allergen Pin k 2.0101)		291	301	1;2	177.3	2	695320000
RESRGREEEEEAEERAA	17	2031.92	A0A0B6XK84	2S albumin (Pinp1 protein)	pinp1	64	80	2;3;4	175.15	4	2170000000
ESRGREEEEEAEERAA	16	1875.82	A0A0B6XK84	2S albumin (Pinp1 protein)	pinp1	65	80	2;3;4	174.95	5	4901400000
ESRGREEEEEAEER	14	1733.75	A0A0B6XK84	2S albumin (Pinp1 protein)	pinp1	65	78	3;4	174.83	5	4761000000
AIQQVLDQSHSYD	13	1502.7	Q40996	Albumin 2		93	105	2	173.32	1	73305000
GHHRGGREEEREENPYVF	18	2197	V9VGU0	Vicilin Pin k 2.0101 (7S globulin) (7S seed storage protein) (Allergen Pin k 2) (Vicilin-type seed storage protein) (allergen Pin k 2.0101)		52	69	2;4	171.29	2	2058000000
TIERDAMSLPQYAGADLLLY	20	2239.12	Q41017	Pine globulin-1		66	85	2	170.56	1	292510000
SRGREEEEEAE	11	1319.56	A0A0B6XK84	2S albumin (Pinp1 protein)	pinp1	66	76	2	170.47	1	548790000
RGEGRLGIVFPGCPETY	17	1849.91	Q41017	Pine globulin-1		88	104	2	169.52	1	14574000
AGAAYWSYNDGNEPLQIVAIA	21	2222.06	Q41017	Pine globulin-1		149	169	2	169.23	1	72927000
DVGRDWDIDYK	11	1380.63	A0A0E3JMD4	Putative LEA protein	ifg8612	67	77	2	167.12	1	48250000
NLRNQKPDFENDNGRF	16	1962.93	V9VGU0	Vicilin Pin k 2.0101 (7S globulin) (7S seed storage protein) (Allergen Pin k 2) (Vicilin-type seed storage protein) (allergen Pin k 2.0101)		269	284	2	164.68	1	15745000
REEEREENPYVF	12	1595.72	V9VGU0	Vicilin Pin k 2.0101 (7S globulin) (7S seed storage protein) (Allergen Pin k 2) (Vicilin-type seed storage protein) (allergen Pin k 2.0101)		58	69	2;3	163.9	2	4088300000
GREEEEEAEER	11	1361.57	A0A0B6XK84	2S albumin (Pinp1 protein)	pinp1	68	78	2	163.78	2	9053300000
GGREEEREENPY	12	1463.63	V9VGU0	Vicilin Pin k 2.0101 (7S globulin) (7S seed storage protein) (Allergen Pin k 2) (Vicilin-type seed storage protein) (allergen Pin k 2.0101)		56	67	2;3	160.18	2	4921800000
DFEEKLKEVE	10	1264.62	H9W717	Heat shock protein 70	UMN_CL344Contig1_03	65	74	2	157.24	1	53827000
KDDENVNSQPF	11	1291.57	B7SDQ6	Ribulose bisphosphate carboxylase large chain (EC 4.1.1.39)	rbcL	186	196	2	155.07	1	56739000
RGEEEDEDSSQKVR	14	1662.74	Q41017	Pine globulin-1		124	137	2	153.75	1	41827000
SSPRERGHQDINYE	14	1686.77	V9VGU0	Vicilin Pin k 2.0101 (7S globulin) (7S seed storage protein) (Allergen Pin k 2) (Vicilin-type seed storage protein) (allergen Pin k 2.0101)		348	361	2;3;4	152.85	5	13400000000
RESRGREEEEAEER	14	1760.8	Q40996	Albumin 2		126	139	4	151.54	1	302920000
SELLEGISRY	10	1165.6	V9VGU0	Vicilin Pin k 2.0101 (7S globulin) (7S seed storage protein) (Allergen Pin k 2) (Vicilin-type seed storage protein) (allergen Pin k 2.0101)		95	104	2	151.44	1	114430000
SFNIPRGEEIE	11	1289.63	V9VGU0	Vicilin Pin k 2.0101 (7S globulin) (7S seed storage protein) (Allergen Pin k 2) (Vicilin-type seed storage protein) (allergen Pin k 2.0101)		426	436	2	150.35	1	302680000
RRGEEEDEDSSQKVR	15	1818.85	Q41017	Pine globulin-1		123	137	3	148.7	1	1324000000
SFNIPRGEEIEEVLQAQ	17	1957.97	V9VGU0	Vicilin Pin k 2.0101 (7S globulin) (7S seed storage protein) (Allergen Pin k 2) (Vicilin-type seed storage protein) (allergen Pin k 2.0101)		426	442	2;3	148.62	3	1319500000
SLDVELETA	9	975.476	Q41017	Pine globulin-1		229	237	1;2	148.33	2	2290600000
AAYWSYNDGNEPLQIVAIA	19	2094.01	Q41017	Pine globulin-1		151	169	2	148.18	1	33803000
RRGEEEEEEDSSQKVR	16	1961.9	Q41018	Pine globulin-2		38	53	3;4	147.35	2	5223600000
GRGREEEEEEAVERA	15	1744.8	Q40998	Albumin 4		117	131	2;3;4	147.18	3	14547000000
SERRGEEEDEDSSQKVR	17	2034.92	Q41017	Pine globulin-1		121	137	4	147.12	1	2156300000
GHQDINYER	9	1130.51	V9VGU0	Vicilin Pin k 2.0101 (7S globulin) (7S seed storage protein) (Allergen Pin k 2) (Vicilin-type seed storage protein) (allergen Pin k 2.0101)		354	362	2	146.81	1	169430000
KDVGRDWDIDYK	12	1508.73	A0A0E3JMD4	Putative LEA protein	ifg8612	66	77	3	145.6	1	197380000
AGPKDNPFLDSVDVT	15	1573.76	V9VGU0	Vicilin Pin k 2.0101 (7S globulin) (7S seed storage protein) (Allergen Pin k 2) (Vicilin-type seed storage protein) (allergen Pin k 2.0101)		287	301	2	144.17	2	568650000
ESRGREEEEEAE	12	1448.6	A0A0B6XK84	2S albumin (Pinp1 protein)	pinp1	65	76	2;3	143.96	2	391240000
LVNNDDHNSL	10	1139.52	V9VGU0	Vicilin Pin k 2.0101 (7S globulin) (7S seed storage protein) (Allergen Pin k 2) (Vicilin-type seed storage protein) (allergen Pin k 2.0101)		166	175	2	143.28	1	616790000
RAIEQTLDQSL	11	1272.67	Q40998	Albumin 4		86	96	2	142.92	1	17293000
IERDAMSLPQYAGADLLLY	19	2138.07	Q41017	Pine globulin-1		67	85	2	142.85	1	58702000
RGREEEEEEAVERA	14	1687.78	Q40998	Albumin 4		118	131	2;3	142.45	2	20592000000
AMSLPQYAGADLLLY	15	1624.82	Q41017	Pine globulin-1		71	85	2	141.88	1	43003000
GPKDNPFLDS	10	1088.51	V9VGU0	Vicilin Pin k 2.0101 (7S globulin) (7S seed storage protein) (Allergen Pin k 2) (Vicilin-type seed storage protein) (allergen Pin k 2.0101)		288	297	2	141.48	1	198680000
TIERDAMSLPQYAGADLLLYVVR	23	2593.36	Q41017	Pine globulin-1		66	88	3	140.48	1	136350000
IVFPGCPETY	10	1124.52	Q41017	Pine globulin-1		95	104	2	138.85	1	214500000
SFNIPRGEEIEEVL	14	1630.82	V9VGU0	Vicilin Pin k 2.0101 (7S globulin) (7S seed storage protein) (Allergen Pin k 2) (Vicilin-type seed storage protein) (allergen Pin k 2.0101)		426	439	2;3	138.71	3	1142200000
EEEEAVERA	9	1060.47	Q40998	Albumin 4		123	131	2	138.54	1	1188500000
SPRERGHQDINYE	13	1599.74	V9VGU0	Vicilin Pin k 2.0101 (7S globulin) (7S seed storage protein) (Allergen Pin k 2) (Vicilin-type seed storage protein) (allergen Pin k 2.0101)		349	361	2	138.24	1	1010500000
GREEEREENPY	11	1406.61	V9VGU0	Vicilin Pin k 2.0101 (7S globulin) (7S seed storage protein) (Allergen Pin k 2) (Vicilin-type seed storage protein) (allergen Pin k 2.0101)		57	67	2	138.22	1	1250300000
EEEEEAEERAA	11	1290.52	A0A0B6XK84	2S albumin (Pinp1 protein)	pinp1	70	80	2	138.1	2	556060000
REGRGREEEEEEAVERA	17	2029.94	Q40998	Albumin 4		115	131	2;3	137.46	2	1059500000
RGREEEEEAEER	12	1517.67	A0A0B6XK84	2S albumin (Pinp1 protein)	pinp1	67	78	3	136.99	1	13819000000
STHEPSESESIR	12	1357.61	Q41017	Pine globulin-1		27	38	2;3	136.96	2	282840000
GREEEEEAEERA	12	1432.61	A0A0B6XK84	2S albumin (Pinp1 protein)	pinp1	68	79	2	136.7	1	268720000
EEREENPYVF	10	1310.58	V9VGU0	Vicilin Pin k 2.0101 (7S globulin) (7S seed storage protein) (Allergen Pin k 2) (Vicilin-type seed storage protein) (allergen Pin k 2.0101)		60	69	2	136.27	1	1707300000
EDEDSSQKVR	10	1191.54	Q41017	Pine globulin-1		128	137	2	135.83	1	65956000
NIPRGEEIEE	10	1184.57	V9VGU0	Vicilin Pin k 2.0101 (7S globulin) (7S seed storage protein) (Allergen Pin k 2) (Vicilin-type seed storage protein) (allergen Pin k 2.0101)		428	437	2	133.86	1	122920000
ERRGEEEDEDSSQKVR	16	1947.89	Q41017	Pine globulin-1		122	137	4	133.66	1	4786900000
SLPQYAGADLLLYVVR	16	1776.98	Q41017	Pine globulin-1		73	88	2	133.32	1	111880000
VVGDEGRSVFDG	12	1235.58	Q41017	Pine globulin-1		370	381	2	133.23	2	2161900000
HRGGREEEREENPYV	15	1855.86	V9VGU0	Vicilin Pin k 2.0101 (7S globulin) (7S seed storage protein) (Allergen Pin k 2) (Vicilin-type seed storage protein) (allergen Pin k 2.0101)		54	68	2	131.17	1	25956000
DVFWDWDLPR	10	1347.62	Q41084	Isocitrate lyase	ICL 12	365	374	2	130.75	1	160220000
EGRGREEEEEEAVERA	16	1873.84	Q40998	Albumin 4		116	131	2;3;4	130.56	4	6423200000
SDDVLEAAFNTDVQKL	16	1763.86	V9VGU0	Vicilin Pin k 2.0101 (7S globulin) (7S seed storage protein) (Allergen Pin k 2) (Vicilin-type seed storage protein) (allergen Pin k 2.0101)		210	225	2	130.44	1	15179000
FEFDVIDRL	9	1152.58	B7SDQ6	Ribulose bisphosphate carboxylase large chain (EC 4.1.1.39)	rbcL	452	460	2	130.28	1	48192000
GPKDNPFLD	9	1001.48	V9VGU0	Vicilin Pin k 2.0101 (7S globulin) (7S seed storage protein) (Allergen Pin k 2) (Vicilin-type seed storage protein) (allergen Pin k 2.0101)		288	296	2	130.22	1	2056000000
TLAQSLDVELETAR	14	1544.8	Q41017	Pine globulin-1		225	238	2	130.01	1	87143000
IVFPGCPETYR	11	1280.62	Q41017	Pine globulin-1		95	105	2	129.38	1	40615000
THEPSESESIRSE	13	1486.65	Q41017	Pine globulin-1		28	40	2;3	129.34	2	300160000
EEEREENPYVF	11	1439.62	V9VGU0	Vicilin Pin k 2.0101 (7S globulin) (7S seed storage protein) (Allergen Pin k 2) (Vicilin-type seed storage protein) (allergen Pin k 2.0101)		59	69	2	128.38	1	357700000
IPRGEEIEEVLQ	12	1410.74	V9VGU0	Vicilin Pin k 2.0101 (7S globulin) (7S seed storage protein) (Allergen Pin k 2) (Vicilin-type seed storage protein) (allergen Pin k 2.0101)		429	440	2	126.31	1	299880000
SSERRGEEEDEDSSQKVR	18	2121.95	Q41017	Pine globulin-1		120	137	4	125.52	1	856760000
RESRGREEEEEAEER	15	1889.85	A0A0B6XK84	2S albumin (Pinp1 protein)	pinp1	64	78	3	125.22	1	724110000
RVFVPDLLDW	10	1258.67	A0A140FAN3	11-beta-hydroxysteroid dehydrogenase (EC 1.1.1.146) (17-beta-hydroxysteroid dehydrogenase) (EC 1.1.1.62) (Steroleosin)		295	304	2	124.98	1	66854000
TLAQSLDVELETARRLQQ	18	2070.11	Q41017	Pine globulin-1		225	242	3	124.43	1	202550000
FNIPRGEEIEEVLQAQ	16	1870.94	V9VGU0	Vicilin Pin k 2.0101 (7S globulin) (7S seed storage protein) (Allergen Pin k 2) (Vicilin-type seed storage protein) (allergen Pin k 2.0101)		427	442	2	124.38	1	19051000
EPSESESIRSE	11	1248.55	Q41017	Pine globulin-1		30	40	2	123.88	1	115630000
EEEEEAVERA	10	1189.51	Q40998	Albumin 4		122	131	2	122.52	1	386550000
EEEAEERAA	9	1032.44	A0A0B6XK84	2S albumin (Pinp1 protein)	pinp1	72	80	2	121.62	1	773380000
REEEEEAEERAA	12	1446.62	A0A0B6XK84	2S albumin (Pinp1 protein)	pinp1	69	80	2;3	119.69	2	1468800000
HHRGGREEEREENPYVF	17	2139.98	V9VGU0	Vicilin Pin k 2.0101 (7S globulin) (7S seed storage protein) (Allergen Pin k 2) (Vicilin-type seed storage protein) (allergen Pin k 2.0101)		53	69	3	119.56	1	480430000
GADLLLYVVR	10	1117.65	Q41017	Pine globulin-1		79	88	2	119.41	1	48609000
AYWSYNDGNEPLQIVAIA	18	2022.97	Q41017	Pine globulin-1		152	169	2	118.9	1	25357000
RGREEEEEAE	10	1232.53	A0A0B6XK84	2S albumin (Pinp1 protein)	pinp1	67	76	2	118.71	1	560710000
EEEEEEAVERA	11	1318.55	Q40998	Albumin 4		121	131	2	118.18	2	1313000000
VNNDDHNSL	9	1026.44	V9VGU0	Vicilin Pin k 2.0101 (7S globulin) (7S seed storage protein) (Allergen Pin k 2) (Vicilin-type seed storage protein) (allergen Pin k 2.0101)		167	175	2	118.07	2	1307500000
EGQFIVIPQFYAVVK	15	1736.95	Q41017	Pine globulin-1		385	399	2	117.94	1	47915000
EEEEEEAVER	10	1247.52	Q40998	Albumin 4		121	130	2	117.89	1	15773000
FSDDVLEAA	9	965.434	V9VGU0	Vicilin Pin k 2.0101 (7S globulin) (7S seed storage protein) (Allergen Pin k 2) (Vicilin-type seed storage protein) (allergen Pin k 2.0101)		209	217	1	117.62	1	376460000
SRGREEEEEAEERAAY	16	1909.84	A0A0B6XK84	2S albumin (Pinp1 protein)	pinp1	66	81	3	117.18	1	74919000
EHGWSSPRERGHQDINYE	18	2195.97	V9VGU0	Vicilin Pin k 2.0101 (7S globulin) (7S seed storage protein) (Allergen Pin k 2) (Vicilin-type seed storage protein) (allergen Pin k 2.0101)		344	361	3;4	116.96	2	2727100000
TRAGPKDNPFLDSVDVT	17	1830.91	V9VGU0	Vicilin Pin k 2.0101 (7S globulin) (7S seed storage protein) (Allergen Pin k 2) (Vicilin-type seed storage protein) (allergen Pin k 2.0101)		285	301	2	116.51	1	7792900
RGGREEEREENPYVF	15	1865.87	V9VGU0	Vicilin Pin k 2.0101 (7S globulin) (7S seed storage protein) (Allergen Pin k 2) (Vicilin-type seed storage protein) (allergen Pin k 2.0101)		55	69	3	115.78	1	2928400000
RAGPKDNPFLD	11	1228.62	V9VGU0	Vicilin Pin k 2.0101 (7S globulin) (7S seed storage protein) (Allergen Pin k 2) (Vicilin-type seed storage protein) (allergen Pin k 2.0101)		286	296	2	115.71	1	164750000
YAGADLLLYVVRGEGRL	17	1864.02	Q41017	Pine globulin-1		77	93	3	115.56	1	151330000
GEEIEEVLQ	9	1044.5	V9VGU0	Vicilin Pin k 2.0101 (7S globulin) (7S seed storage protein) (Allergen Pin k 2) (Vicilin-type seed storage protein) (allergen Pin k 2.0101)		432	440	2	115.46	1	38043000
AGEDGLEYITF	11	1213.55	Q41017	Pine globulin-1		401	411	2	114.93	1	2266500000
GIVFPGCPETY	11	1181.54	Q41017	Pine globulin-1		94	104	2	114.6	1	254890000
TLAQSLDVELETARRLQQN	19	2184.15	Q41017	Pine globulin-1		225	243	3	114.29	1	357170000
VPDLLDWTYR	10	1276.65	A0A140FAN3	11-beta-hydroxysteroid dehydrogenase (EC 1.1.1.146) (17-beta-hydroxysteroid dehydrogenase) (EC 1.1.1.62) (Steroleosin)		298	307	2	113.71	1	66387000
NIPRGEEIEEVLQ	13	1524.78	V9VGU0	Vicilin Pin k 2.0101 (7S globulin) (7S seed storage protein) (Allergen Pin k 2) (Vicilin-type seed storage protein) (allergen Pin k 2.0101)		428	440	2;3	113.44	6	74962000
VLDQSHSYD	9	1062.46	Q40996	Albumin 2		97	105	2	113.41	1	237400000
SGGGGRREEEGEEER	15	1632.71	Q41017	Pine globulin-1		194	208	3	112.96	1	62381000
SLPQYAGADLLLY	13	1422.74	Q41017	Pine globulin-1		73	85	2	112.3	1	366280000
VILGSQDLE	9	972.513	A0A3G6JA29	Putative polygalacturonase	GH28d	107	115	2	112.17	1	101380000
GEDGLEYITF	10	1142.51	Q41017	Pine globulin-1		402	411	1	111.82	1	1638500000
EGQFIVIPQ	9	1029.55	Q41017	Pine globulin-1		385	393	2	111.82	1	62961000
FYAVVKQAGEDGLEYITF	18	2049.01	Q41017	Pine globulin-1		394	411	2	111.63	1	435760000
GREEEEEAEERAAY	14	1666.71	A0A0B6XK84	2S albumin (Pinp1 protein)	pinp1	68	81	2;3	110.77	2	71123000
GWSSPRERGHQDINYE	16	1929.87	V9VGU0	Vicilin Pin k 2.0101 (7S globulin) (7S seed storage protein) (Allergen Pin k 2) (Vicilin-type seed storage protein) (allergen Pin k 2.0101)		346	361	2;3	110.38	2	726660000
TIERDAMSLPQYAGADLL	18	1962.97	Q41017	Pine globulin-1		66	83	2	110.25	1	28271000
EEEGEEERGRRGVGN	15	1701.77	Q41017	Pine globulin-1		201	215	2	110.08	1	44037000
EGQFIVIPQFY	11	1339.68	Q41017	Pine globulin-1		385	395	2	109.71	1	39117000
PKDNPFLDSVDVT	13	1445.7	V9VGU0	Vicilin Pin k 2.0101 (7S globulin) (7S seed storage protein) (Allergen Pin k 2) (Vicilin-type seed storage protein) (allergen Pin k 2.0101)		289	301	2	109.16	1	50883000
SESIRSE	7	806.377	Q41017	Pine globulin-1		34	40	2	108.92	1	0
SDDVLEAAFNTDVQKLEHIFGAHRR	25	2867.43	V9VGU0	Vicilin Pin k 2.0101 (7S globulin) (7S seed storage protein) (Allergen Pin k 2) (Vicilin-type seed storage protein) (allergen Pin k 2.0101)		210	234	4	108.5	1	101100000
GREEEEEEAVE	11	1304.54	Q40998	Albumin 4		119	129	2	107.79	1	160730000
RRESRGREEEEEAEERAA	18	2188.02	A0A0B6XK84	2S albumin (Pinp1 protein)	pinp1	63	80	4	107.75	1	268290000
SYNDGNEPLQ	10	1135.48	Q41017	Pine globulin-1		155	164	2	107.69	1	129260000
EIEEVLQAQ	9	1057.53	V9VGU0	Vicilin Pin k 2.0101 (7S globulin) (7S seed storage protein) (Allergen Pin k 2) (Vicilin-type seed storage protein) (allergen Pin k 2.0101)		434	442	2	107.67	1	15148000
YAGADLLLYVV	11	1195.65	Q41017	Pine globulin-1		77	87	2	107.32	1	77222000
SLDVELETARR	11	1287.68	Q41017	Pine globulin-1		229	239	2	107.21	1	6463800
SLDVELETARRLQQNQ	16	1898.98	Q41017	Pine globulin-1		229	244	2	107.03	1	0
NIPRGEEIEEVLQA	14	1595.82	V9VGU0	Vicilin Pin k 2.0101 (7S globulin) (7S seed storage protein) (Allergen Pin k 2) (Vicilin-type seed storage protein) (allergen Pin k 2.0101)		428	441	2	106.62	3	2228100000
STNGRLEIL	9	1001.55	V9VGU0	Vicilin Pin k 2.0101 (7S globulin) (7S seed storage protein) (Allergen Pin k 2) (Vicilin-type seed storage protein) (allergen Pin k 2.0101)		386	394	2	106.38	1	45710000
LKEDQLEYL	9	1149.59	H9W254	Heat shock protein 83	CL23Contig1_09	38	46	2	106.36	1	106240000
YREDESSFQ	9	1159.48	Q41018	Pine globulin-2		19	27	2	106.04	1	74702000
SFNIPRGEEIEEVLQ	15	1758.88	V9VGU0	Vicilin Pin k 2.0101 (7S globulin) (7S seed storage protein) (Allergen Pin k 2) (Vicilin-type seed storage protein) (allergen Pin k 2.0101)		426	440	2;3	106.01	2	1608400000
FYAVVKQAGEDGLEYITFTTS	21	2338.14	Q41017	Pine globulin-1		394	414	2	105	1	11667000
EHGRGHHRGGREEEREENPY	20	2430.09	V9VGU0	Vicilin Pin k 2.0101 (7S globulin) (7S seed storage protein) (Allergen Pin k 2) (Vicilin-type seed storage protein) (allergen Pin k 2.0101)		48	67	4	104.84	1	4594500000
GRGREEEEEEAVE	13	1517.66	Q40998	Albumin 4		117	129	2;3	104.43	2	274150000
DVELETARRLQ	11	1328.7	Q41017	Pine globulin-1		231	241	2	104.17	1	22490000
SFNIPRGEE	9	1047.5	V9VGU0	Vicilin Pin k 2.0101 (7S globulin) (7S seed storage protein) (Allergen Pin k 2) (Vicilin-type seed storage protein) (allergen Pin k 2.0101)		426	434	2	103.74	1	273090000
IPRGEEIEEVL	11	1282.68	V9VGU0	Vicilin Pin k 2.0101 (7S globulin) (7S seed storage protein) (Allergen Pin k 2) (Vicilin-type seed storage protein) (allergen Pin k 2.0101)		429	439	2	103.55	1	288090000
RVFVPDLLDWT	11	1359.72	A0A140FAN3	11-beta-hydroxysteroid dehydrogenase (EC 1.1.1.146) (17-beta-hydroxysteroid dehydrogenase) (EC 1.1.1.62) (Steroleosin)		295	305	2	103.55	1	88613000
NIPRGEEIEEV	11	1283.64	V9VGU0	Vicilin Pin k 2.0101 (7S globulin) (7S seed storage protein) (Allergen Pin k 2) (Vicilin-type seed storage protein) (allergen Pin k 2.0101)		428	438	2	102.07	1	168210000
DWLDENQSAEKE	12	1462.62	H9W717	Heat shock protein 70	UMN_CL344Contig1_03	53	64	2	101.38	1	7343300
REEEEEEAVE	10	1247.52	Q40998	Albumin 4		120	129	2	101.11	1	50797000
SERRGEEEDEDSSQ	14	1651.66	Q41017	Pine globulin-1		121	134	2	100.55	1	129210000
SFNIPRGEEIEEVLQA	16	1829.92	V9VGU0	Vicilin Pin k 2.0101 (7S globulin) (7S seed storage protein) (Allergen Pin k 2) (Vicilin-type seed storage protein) (allergen Pin k 2.0101)		426	441	2	100.19	1	47119000
RGREEEEEEAVE	12	1460.64	Q40998	Albumin 4		118	129	2	100.02	1	389110000
EEEEEAEERA	10	1219.48	A0A0B6XK84	2S albumin (Pinp1 protein)	pinp1	70	79	2	99.802	1	14486000
PRGEEIEEVLQ	11	1297.65	V9VGU0	Vicilin Pin k 2.0101 (7S globulin) (7S seed storage protein) (Allergen Pin k 2) (Vicilin-type seed storage protein) (allergen Pin k 2.0101)		430	440	2	99.688	1	19241000
FNIPRGEEIEEVLQ	14	1671.85	V9VGU0	Vicilin Pin k 2.0101 (7S globulin) (7S seed storage protein) (Allergen Pin k 2) (Vicilin-type seed storage protein) (allergen Pin k 2.0101)		427	440	2	99.343	1	2365100000
AGPKDNPFLDSVDVTVGF	18	1876.92	V9VGU0	Vicilin Pin k 2.0101 (7S globulin) (7S seed storage protein) (Allergen Pin k 2) (Vicilin-type seed storage protein) (allergen Pin k 2.0101)		287	304	2	99.281	1	20740000
GPKDNPFLDSVD	12	1302.61	V9VGU0	Vicilin Pin k 2.0101 (7S globulin) (7S seed storage protein) (Allergen Pin k 2) (Vicilin-type seed storage protein) (allergen Pin k 2.0101)		288	299	2	98.73	1	149530000
LSTHEPSESE	10	1114.48	Q41017	Pine globulin-1		26	35	2	98.523	1	45817000
SDTVIR	6	689.371	S0BEF2	GCF C-terminal domain-containing protein		33	38	2	98.03	1	0
VRRIRRGDVIAIF	13	1569.96	Q41017	Pine globulin-1		136	148	3	97.911	1	99015000
PETKGLSLEQ	10	1100.57	K7NWU4	Major facilitator superfamily (MFS) profile domain-containing protein	0_8479_01	134	143	2	97.798	2	6544600000
RGREEEEEAEERAAY	15	1822.81	A0A0B6XK84	2S albumin (Pinp1 protein)	pinp1	67	81	3	97.767	1	119610000
SRGREEEEEAEERA	14	1675.74	A0A0B6XK84	2S albumin (Pinp1 protein)	pinp1	66	79	4	95.631	1	65938000
RGHHRGGREEEREENPYVF	19	2353.11	V9VGU0	Vicilin Pin k 2.0101 (7S globulin) (7S seed storage protein) (Allergen Pin k 2) (Vicilin-type seed storage protein) (allergen Pin k 2.0101)		51	69	3	95.094	1	121660000
FNIPRGEEIEEVL	13	1543.79	V9VGU0	Vicilin Pin k 2.0101 (7S globulin) (7S seed storage protein) (Allergen Pin k 2) (Vicilin-type seed storage protein) (allergen Pin k 2.0101)		427	439	2	94.692	1	2842500000
DDHNSL	6	699.282	V9VGU0	Vicilin Pin k 2.0101 (7S globulin) (7S seed storage protein) (Allergen Pin k 2) (Vicilin-type seed storage protein) (allergen Pin k 2.0101)		170	175	2	94.396	6	0
NIPRGEEIEEVLQAQ	15	1723.87	V9VGU0	Vicilin Pin k 2.0101 (7S globulin) (7S seed storage protein) (Allergen Pin k 2) (Vicilin-type seed storage protein) (allergen Pin k 2.0101)		428	442	2	93.839	1	205450000
REEEEEEAVER	11	1403.62	Q40998	Albumin 4		120	130	2;3	93.623	2	34563000
RGEEIEEVLQ	10	1200.6	V9VGU0	Vicilin Pin k 2.0101 (7S globulin) (7S seed storage protein) (Allergen Pin k 2) (Vicilin-type seed storage protein) (allergen Pin k 2.0101)		431	440	2	93.551	1	27739000
PRGEEIEEVL	10	1169.59	V9VGU0	Vicilin Pin k 2.0101 (7S globulin) (7S seed storage protein) (Allergen Pin k 2) (Vicilin-type seed storage protein) (allergen Pin k 2.0101)		430	439	2	93.429	1	12717000
STMRGEYEPF	10	1215.52	V9VGU0	Vicilin Pin k 2.0101 (7S globulin) (7S seed storage protein) (Allergen Pin k 2) (Vicilin-type seed storage protein) (allergen Pin k 2.0101)		185	194	2	93.374	1	328530000
IAESLSEEEIRGL	13	1444.74	K7P2C0	Protein kinase domain-containing protein	CL2332Contig1_01	57	69	2	93.111	1	23359000
RERGHQDINYE	11	1415.65	V9VGU0	Vicilin Pin k 2.0101 (7S globulin) (7S seed storage protein) (Allergen Pin k 2) (Vicilin-type seed storage protein) (allergen Pin k 2.0101)		351	361	2	93.096	1	581490000
DPRDEDKYDFDPL	13	1623.71	Q93XK3	Catalase 1	cat1	206	218	2	93.096	1	18359000
RTESTMRGEYEPF	13	1601.71	V9VGU0	Vicilin Pin k 2.0101 (7S globulin) (7S seed storage protein) (Allergen Pin k 2) (Vicilin-type seed storage protein) (allergen Pin k 2.0101)		182	194	2;3	93.011	2	85936000
SLDVELETARRLQ	13	1528.82	Q41017	Pine globulin-1		229	241	3	92.925	1	63936000
EEEEAEERAA	10	1161.48	A0A0B6XK84	2S albumin (Pinp1 protein)	pinp1	71	80	2	92.439	1	275960000
VVKQAGEDGLEYITF	15	1667.84	Q41017	Pine globulin-1		397	411	2	91.937	1	130960000
AGAAYWSYNDGNEPLQIV	18	1966.91	Q41017	Pine globulin-1		149	166	2	91.937	1	57402000
IADTSNPQNQ	10	1086.49	Q41017	Pine globulin-1		168	177	2	91.9	1	24437000
EGRGREEEEEEAVE	14	1646.7	Q40998	Albumin 4		116	129	2	91.855	1	41011000
RAIQQVLDQSQSYD	14	1649.8	A0A0B6XK84	2S albumin (Pinp1 protein)	pinp1	30	43	2	91.855	1	0
YVAGGRNPETVY	12	1324.64	V9VGU0	Vicilin Pin k 2.0101 (7S globulin) (7S seed storage protein) (Allergen Pin k 2) (Vicilin-type seed storage protein) (allergen Pin k 2.0101)		195	206	2	91.584	1	48846000
TLAQSLDVELETARRLQQNQHSRF	24	2839.47	Q41017	Pine globulin-1		225	248	3;4	90.912	2	620860000
RGREEAEEAEERAA	14	1601.74	Q40995	Albumin 1		147	160	2	90.653	1	22968000
LSTHEPSESESIR	13	1470.7	Q41017	Pine globulin-1		26	38	3	89.959	1	15862000
YLDAK	5	608.317	K7NQI1	Reverse transcriptase domain-containing protein	UMN_6328_02	121	125	2	89.847	2	0
RNREHDTLILPPSSSL	16	1833.97	Q41017	Pine globulin-1		452	467	3	89.541	1	67036000
RRIRRGDVIAIF	12	1470.89	Q41017	Pine globulin-1		137	148	3	89.403	1	36467000
GREEAEEAEERAA	13	1445.64	Q40995	Albumin 1		148	160	2	89.301	1	18866000
GVGNNILAGFNTR	13	1331.69	Q41017	Pine globulin-1		212	224	2	88.948	1	28624000
GIVFPGCPETYR	12	1337.64	Q41017	Pine globulin-1		94	105	2	88.496	1	22286000
KQAGEDGLEYITF	13	1469.7	Q41017	Pine globulin-1		399	411	2	88.056	2	2326800000
NIPRGEEIEEVL	12	1396.72	V9VGU0	Vicilin Pin k 2.0101 (7S globulin) (7S seed storage protein) (Allergen Pin k 2) (Vicilin-type seed storage protein) (allergen Pin k 2.0101)		428	439	2	87.806	2	89195000
FYAVVKQAGEDGLEYITFT	19	2150.06	Q41017	Pine globulin-1		394	412	2	87.001	1	13087000
NDDHNSL	7	813.325	V9VGU0	Vicilin Pin k 2.0101 (7S globulin) (7S seed storage protein) (Allergen Pin k 2) (Vicilin-type seed storage protein) (allergen Pin k 2.0101)		169	175	2	86.838	1	0
FNTRTLAQSLDVELETAR	18	2063.06	Q41017	Pine globulin-1		221	238	3	85.974	1	58892000
RAGPKDNPFLDSVDVT	16	1729.86	V9VGU0	Vicilin Pin k 2.0101 (7S globulin) (7S seed storage protein) (Allergen Pin k 2) (Vicilin-type seed storage protein) (allergen Pin k 2.0101)		286	301	3	85.619	1	104800000
CIEMKPN	7	833.378	V9VGU0	Vicilin Pin k 2.0101 (7S globulin) (7S seed storage protein) (Allergen Pin k 2) (Vicilin-type seed storage protein) (allergen Pin k 2.0101)		108	114	2	85.306	1	0
NLRNQKPDFENDN	13	1602.74	V9VGU0	Vicilin Pin k 2.0101 (7S globulin) (7S seed storage protein) (Allergen Pin k 2) (Vicilin-type seed storage protein) (allergen Pin k 2.0101)		269	281	2	84.479	1	10104000
LAQSLDVELETARRL	15	1712.94	Q41017	Pine globulin-1		226	240	3	84.468	1	23974000
GGRNPETVYSAF	12	1296.61	V9VGU0	Vicilin Pin k 2.0101 (7S globulin) (7S seed storage protein) (Allergen Pin k 2) (Vicilin-type seed storage protein) (allergen Pin k 2.0101)		198	209	2	84.213	1	31868000
IQQVLDQSHSYD	12	1431.66	Q40996	Albumin 2		94	105	2	84.213	1	20421000
YAGADLLLYVVRGEGRLG	18	1921.04	Q41017	Pine globulin-1		77	94	3	84.14	1	11693000
NLRNQKPDFEND	12	1488.7	V9VGU0	Vicilin Pin k 2.0101 (7S globulin) (7S seed storage protein) (Allergen Pin k 2) (Vicilin-type seed storage protein) (allergen Pin k 2.0101)		269	280	2	83.397	1	22878000
EEEAEERAAY	10	1195.5	A0A0B6XK84	2S albumin (Pinp1 protein)	pinp1	72	81	2	83.265	1	11429000
HRGGREEEREENP	13	1593.72	V9VGU0	Vicilin Pin k 2.0101 (7S globulin) (7S seed storage protein) (Allergen Pin k 2) (Vicilin-type seed storage protein) (allergen Pin k 2.0101)		54	66	3	83.204	1	867080000
VTRGEGRIEVVGDEGRSVF	19	2061.06	Q41017	Pine globulin-1		361	379	3	82.586	1	16892000
AQSLDVELETAR	12	1330.67	Q41017	Pine globulin-1		227	238	2	82.171	1	21468000
HNADNPEDADVY	12	1358.54	Q41017	Pine globulin-1		300	311	2	81.95	2	64408000
RIRRGDVIAIF	11	1314.79	Q41017	Pine globulin-1		138	148	3	81.865	1	915510000
IERDAMSLPQ	10	1158.57	Q41017	Pine globulin-1		67	76	2	81.548	2	0
NPPKSGDESFELF	13	1465.67	H9VVX5	Uncharacterized protein	CL631Contig1_05	44	56	2	81.525	1	14989000
RVFVPDLLDWTY	12	1522.78	A0A140FAN3	11-beta-hydroxysteroid dehydrogenase (EC 1.1.1.146) (17-beta-hydroxysteroid dehydrogenase) (EC 1.1.1.62) (Steroleosin)		295	306	2	81.338	1	15529000
YWSYNDGNEPLQIVA	15	1767.81	Q41017	Pine globulin-1		153	167	2	80.706	1	0
GDEGRSVFDG	10	1037.44	Q41017	Pine globulin-1		372	381	2	80.455	1	634760000
YWSYNDGNEPLQIV	14	1696.77	Q41017	Pine globulin-1		153	166	2	80.231	1	26861000
SERRGEEEEEE	11	1377.56	Q41018	Pine globulin-2		36	46	2	80.165	1	46803000
NRRDYSSFPLAGPA	14	1549.76	Q41017	Pine globulin-1		178	191	2	79.974	1	0
TIERDAMSLPQ	11	1259.62	Q41017	Pine globulin-1		66	76	2	79.906	1	51707000
GEGRGREEEEAVERAE	16	1801.82	A0A0K3AVY3	2S albumin seed storage protein PINP1 (allergen Pin p 1)	PINP1	119	134	3	79.81	1	352330000
KTIERDAMSLPQYAGADLLLYVVR	24	2721.45	Q41017	Pine globulin-1		65	88	4	79.445	1	63609000
RGGREEEREENPY	13	1619.73	V9VGU0	Vicilin Pin k 2.0101 (7S globulin) (7S seed storage protein) (Allergen Pin k 2) (Vicilin-type seed storage protein) (allergen Pin k 2.0101)		55	67	3	78.763	1	2220000000
ESRGREEEEAEER	13	1604.7	Q40996	Albumin 2		127	139	3	78.69	1	0
ESRGREEEEEAEE	13	1577.64	A0A0B6XK84	2S albumin (Pinp1 protein)	pinp1	65	77	2	78.653	1	14129000
TLAQSLDVELETARRL	16	1813.99	Q41017	Pine globulin-1		225	240	3	77.754	1	164710000
YAGADLLLYVVRGE	14	1537.81	Q41017	Pine globulin-1		77	90	2	77.124	1	127960000
GGREEEREENPYV	13	1562.7	V9VGU0	Vicilin Pin k 2.0101 (7S globulin) (7S seed storage protein) (Allergen Pin k 2) (Vicilin-type seed storage protein) (allergen Pin k 2.0101)		56	68	2	77.062	1	25881000
TLAQSLDVELETARRLQQNQHSR	23	2692.4	Q41017	Pine globulin-1		225	247	3;4	76.733	2	275840000
GREEEREENPYV	12	1505.67	V9VGU0	Vicilin Pin k 2.0101 (7S globulin) (7S seed storage protein) (Allergen Pin k 2) (Vicilin-type seed storage protein) (allergen Pin k 2.0101)		57	68	2	76.465	1	11558000
DEGRSVFDGRVKEGQFIVIPQ	21	2375.22	Q41017	Pine globulin-1		373	393	3	75.589	1	36014000
LDFFSHHPESL	11	1327.62	Q93XK3	Catalase 1	cat1	104	114	2	75.38	1	0
RGDVIAIFAGAAY	13	1322.7	Q41017	Pine globulin-1		141	153	2	74.944	1	13914000
FLKEDQLEYL	10	1296.66	H9W254	Heat shock protein 83	CL23Contig1_09	37	46	2	74.92	1	26943000
LPQYAGADLLLY	12	1335.71	Q41017	Pine globulin-1		74	85	2	74.464	1	31884000
NLRNQKPDFENDNGR	15	1815.86	V9VGU0	Vicilin Pin k 2.0101 (7S globulin) (7S seed storage protein) (Allergen Pin k 2) (Vicilin-type seed storage protein) (allergen Pin k 2.0101)		269	283	3	73.834	1	13451000
HNADNPEDADVYV	13	1457.61	Q41017	Pine globulin-1		300	312	2	73.067	1	8667500
TEEDNEELECA	11	1280.47	Q41017	Pine globulin-1		48	58	2	71.379	1	8795500
VVGDEGRSVFD	11	1178.56	Q41017	Pine globulin-1		370	380	2	71.349	1	68867000
SDDVLEAAFNTDVQKLEHIFGAHR	24	2711.33	V9VGU0	Vicilin Pin k 2.0101 (7S globulin) (7S seed storage protein) (Allergen Pin k 2) (Vicilin-type seed storage protein) (allergen Pin k 2.0101)		210	233	4	70.917	1	375650000
NVLQTLEKEVRHL	13	1577.89	V9VGU0	Vicilin Pin k 2.0101 (7S globulin) (7S seed storage protein) (Allergen Pin k 2) (Vicilin-type seed storage protein) (allergen Pin k 2.0101)		413	425	3	70.412	1	16405000
AESLSEEEIRGL	12	1331.66	K7P2C0	Protein kinase domain-containing protein	CL2332Contig1_01	58	69	2	69.954	1	65228000
HLSFNIPRGEEIEEVLQAQ	19	2208.12	V9VGU0	Vicilin Pin k 2.0101 (7S globulin) (7S seed storage protein) (Allergen Pin k 2) (Vicilin-type seed storage protein) (allergen Pin k 2.0101)		424	442	3	69.737	1	35099000
STHEPSESESIRSEGGTFEL	20	2177.97	Q41017	Pine globulin-1		27	46	3	69.605	1	25680000
EEGEEERGRRGVGNNILAGF	20	2188.06	Q41017	Pine globulin-1		202	221	3	69.188	1	58892000
GEEEDEDSSQKVR	13	1506.64	Q41017	Pine globulin-1		125	137	3	69.03	1	118390000
RAIEQTLDQSLSFD	14	1621.79	Q40998	Albumin 4		86	99	2	68.536	1	0
FRKTIERDAMSLPQYAGADLLLY	23	2670.38	Q41017	Pine globulin-1		63	85	3	68.49	1	24992000
ADNPEDADVYVR	12	1362.61	Q41017	Pine globulin-1		302	313	2	67.726	1	22995000
PRERGHQDINYE	12	1512.71	V9VGU0	Vicilin Pin k 2.0101 (7S globulin) (7S seed storage protein) (Allergen Pin k 2) (Vicilin-type seed storage protein) (allergen Pin k 2.0101)		350	361	2	67.563	1	42023000
LAQSLDVELETARRLQQN	18	2083.1	Q41017	Pine globulin-1		226	243	3	67.416	1	19129000
EEGDVFGVPSGHTF	14	1476.65	V9VGU0	Vicilin Pin k 2.0101 (7S globulin) (7S seed storage protein) (Allergen Pin k 2) (Vicilin-type seed storage protein) (allergen Pin k 2.0101)		151	164	2	67.414	1	20358000
HLEQSSFKSFSY	12	1458.68	A0A0K0M7A6	KRF3		164	175	2	66.621	1	0
NQKPDFENDNGRF	13	1579.7	V9VGU0	Vicilin Pin k 2.0101 (7S globulin) (7S seed storage protein) (Allergen Pin k 2) (Vicilin-type seed storage protein) (allergen Pin k 2.0101)		272	284	2	66.595	1	0
TMDPRDEDKYDFDPL	15	1855.79	Q93XK3	Catalase 1	cat1	204	218	2	66.267	1	35099000
REEEREENPY	10	1349.58	V9VGU0	Vicilin Pin k 2.0101 (7S globulin) (7S seed storage protein) (Allergen Pin k 2) (Vicilin-type seed storage protein) (allergen Pin k 2.0101)		58	67	2	66.19	1	0
ESRGREEAEEAEER	14	1675.74	Q40995	Albumin 1		145	158	3	65.704	1	81952000
KQAGEDGLEYIT	12	1322.64	Q41017	Pine globulin-1		399	410	2	65.627	1	31370000
FNTDVQKLEHIFGAHRRGVIF	21	2483.32	V9VGU0	Vicilin Pin k 2.0101 (7S globulin) (7S seed storage protein) (Allergen Pin k 2) (Vicilin-type seed storage protein) (allergen Pin k 2.0101)		218	238	4	65.47	1	20477000
HDTLILPPSSSL	12	1278.68	Q41017	Pine globulin-1		456	467	2	65.224	1	10074000
NTRTLAQSLDVELETARRLQ	20	2313.24	Q41017	Pine globulin-1		222	241	4	64.679	1	17493000
TLAQSLDVELETARRLQQNQHS	22	2536.3	Q41017	Pine globulin-1		225	246	3	64.203	1	55212000
GRGREEEEEEAVER	14	1673.76	Q40998	Albumin 4		117	130	3	63.894	1	44780000
RAGPKDNPFLDSVDVTVGF	19	2033.02	V9VGU0	Vicilin Pin k 2.0101 (7S globulin) (7S seed storage protein) (Allergen Pin k 2) (Vicilin-type seed storage protein) (allergen Pin k 2.0101)		286	304	3	62.475	1	40438000
SLPQYAGADLLLYVVRGEGRL	21	2289.25	Q41017	Pine globulin-1		73	93	3	61.767	1	20219000
NADNPEDADVYVR	13	1476.65	Q41017	Pine globulin-1		301	313	2	60.49	1	0
REEEEEEAVERA	12	1474.65	Q40998	Albumin 4		120	131	3	60.401	1	1837000000
RRRRESRGREEEEEAEER	18	2358.15	A0A0B6XK84	2S albumin (Pinp1 protein)	pinp1	61	78	5	59.585	1	65841000
SLLRTESTMRGEYEPFYVA	19	2248.08	V9VGU0	Vicilin Pin k 2.0101 (7S globulin) (7S seed storage protein) (Allergen Pin k 2) (Vicilin-type seed storage protein) (allergen Pin k 2.0101)		179	197	3	59.261	1	76914000
EEEGEEERGRRGVGNNILAGF	21	2317.1	Q41017	Pine globulin-1		201	221	3	58.693	1	42533000
DTSNPQNQNRRDYSSFPLAGPA	22	2434.13	Q41017	Pine globulin-1		170	191	3	58.49	1	25399000
FPEEH	5	657.276	V9VGU0	Vicilin Pin k 2.0101 (7S globulin) (7S seed storage protein) (Allergen Pin k 2) (Vicilin-type seed storage protein) (allergen Pin k 2.0101)		45	49	2	57.986	1	0
LPLLK	5	582.41	G8IVS0	Protein TIC 214 (Translocon at the inner envelope membrane of chloroplasts 214)	ycf1 TIC214 PCL_11268	227	231	2	57.986	1	0
EHGRGHHRGGREEEREENPYVF	22	2676.23	V9VGU0	Vicilin Pin k 2.0101 (7S globulin) (7S seed storage protein) (Allergen Pin k 2) (Vicilin-type seed storage protein) (allergen Pin k 2.0101)		48	69	4	57.009	1	1393700000
RRREGRGREEEEEEAVERA	19	2342.14	Q40998	Albumin 4		113	131	4	56.327	1	55768000
RGREEEEEEAV	11	1331.6	Q40998	Albumin 4		118	128	3	55.401	1	0
DLLLYVVRGEG	11	1232.68	Q41017	Pine globulin-1		81	91	2	53.751	1	0
RGEEEDEDSSQ	11	1279.48	Q41017	Pine globulin-1		124	134	2	51.445	1	0
LAQSLDVELETARRLQQNQHSRF	23	2738.42	Q41017	Pine globulin-1		226	248	4	49.577	1	73166000
PLQR	4	512.307	G8IVS0	Protein TIC 214 (Translocon at the inner envelope membrane of chloroplasts 214)	ycf1 TIC214 PCL_11268	1694	1697	2	49.481	3	0
AEER	4	503.234	A0A0B6XK84	2S albumin (Pinp1 protein)	pinp1	75	78	2	49.368	1	0
NTRTLAQSLDVELETARRLQQNQHS	25	2907.49	Q41017	Pine globulin-1		222	246	4	45.972	1	30762000
YLPE	4	520.253	A0A0B6XK84	2S albumin (Pinp1 protein)	pinp1	81	84	2	34.073	1	0
YVVR	4	535.312	Q41017	Pine globulin-1		85	88	2	32.634	1	0
FRKT	4	550.323	Q41017	Pine globulin-1		63	66	2	31.717	1	0
RDYM	4	583.242	Q40996	Albumin 2		64	67	2	26.927	1	0
LLSR	4	487.312	G8IVS0	Protein TIC 214 (Translocon at the inner envelope membrane of chloroplasts 214)	ycf1 TIC214 PCL_11268	690	693	2	26.437	1	0
RFFA	4	539.286	Q41017	Pine globulin-1		247	250	2	25.115	1	0
SRFF	4	555.281	Q41017	Pine globulin-1		246	249	2	23.485	1	0
VERA	4	473.26	Q40998	Albumin 4		128	131	2	23.485	1	0
YRLE	4	579.302	G8IVS0	Protein TIC 214 (Translocon at the inner envelope membrane of chloroplasts 214)	ycf1 TIC214 PCL_11268	1834	1837	2	22.365	1	0

## Sheet: PHP
Sequence	Length	Mass	Leading razor protein	Protein names	Gene Names	Start position	End position	Charges	Score	Experiment 1	Intensity 1
NTDVQKLEHIFGAH	14	1607.81	V9VGU0	Vicilin Pin k 2.0101 (7S globulin) (7S seed storage protein) (Allergen Pin k 2) (Vicilin-type seed storage protein) (allergen Pin k 2.0101)		219	232	2;3;4	337.02	6	28710000000
NTDVQKLEHIFGAHR	15	1763.91	V9VGU0	Vicilin Pin k 2.0101 (7S globulin) (7S seed storage protein) (Allergen Pin k 2) (Vicilin-type seed storage protein) (allergen Pin k 2.0101)		219	233	2;3;4	335.25	3	1915300000
FNTDVQKLEHIFGAH	15	1754.87	V9VGU0	Vicilin Pin k 2.0101 (7S globulin) (7S seed storage protein) (Allergen Pin k 2) (Vicilin-type seed storage protein) (allergen Pin k 2.0101)		218	232	2;3;4	294.41	3	2872400000
KLEEGDVFGVPSGHT	15	1570.76	V9VGU0	Vicilin Pin k 2.0101 (7S globulin) (7S seed storage protein) (Allergen Pin k 2) (Vicilin-type seed storage protein) (allergen Pin k 2.0101)		149	163	2;3	266.69	2	126800000
KLEEGDVFGVPSGHTF	16	1717.83	V9VGU0	Vicilin Pin k 2.0101 (7S globulin) (7S seed storage protein) (Allergen Pin k 2) (Vicilin-type seed storage protein) (allergen Pin k 2.0101)		149	164	2	257.19	1	60224000
NTDVQKLEHIFGAHRRGVIF	20	2336.25	V9VGU0	Vicilin Pin k 2.0101 (7S globulin) (7S seed storage protein) (Allergen Pin k 2) (Vicilin-type seed storage protein) (allergen Pin k 2.0101)		219	238	3;4;5	225.96	4	4738700000
STSASEQPKPFNL	13	1404.69	V9VGU0	Vicilin Pin k 2.0101 (7S globulin) (7S seed storage protein) (Allergen Pin k 2) (Vicilin-type seed storage protein) (allergen Pin k 2.0101)		258	270	2	222.28	1	176210000
EYEPFYVAGGRNPETVY	17	1989.91	V9VGU0	Vicilin Pin k 2.0101 (7S globulin) (7S seed storage protein) (Allergen Pin k 2) (Vicilin-type seed storage protein) (allergen Pin k 2.0101)		190	206	2	215.14	1	113310000
KLEEGDVFGVPSGHTFY	17	1880.89	V9VGU0	Vicilin Pin k 2.0101 (7S globulin) (7S seed storage protein) (Allergen Pin k 2) (Vicilin-type seed storage protein) (allergen Pin k 2.0101)		149	165	2	213.99	1	49454000
FNTDVQKLEHIF	12	1489.76	V9VGU0	Vicilin Pin k 2.0101 (7S globulin) (7S seed storage protein) (Allergen Pin k 2) (Vicilin-type seed storage protein) (allergen Pin k 2.0101)		218	229	2;3	211.31	2	75018000
GVLNPGTM	8	787.39	V9VGU0	Vicilin Pin k 2.0101 (7S globulin) (7S seed storage protein) (Allergen Pin k 2) (Vicilin-type seed storage protein) (allergen Pin k 2.0101)		305	312	1	207.55	1	5090900
NIEEGPTF	8	905.413	Q4VDE0	Glutaredoxin-dependent peroxiredoxin (EC 1.11.1.25)	p-166-2	85	92	1	205.78	1	36193000
NTDVQKLEHIFG	12	1399.71	V9VGU0	Vicilin Pin k 2.0101 (7S globulin) (7S seed storage protein) (Allergen Pin k 2) (Vicilin-type seed storage protein) (allergen Pin k 2.0101)		219	230	2	197.73	1	46526000
LEHIFGAHRRGVIF	14	1650.91	V9VGU0	Vicilin Pin k 2.0101 (7S globulin) (7S seed storage protein) (Allergen Pin k 2) (Vicilin-type seed storage protein) (allergen Pin k 2.0101)		225	238	2;3	182.65	2	32171000
STHEPSESESIRSE	14	1573.69	Q41017	Pine globulin-1		27	40	2;3	182.1	4	60011000
NLRNQKPDFENDNGRF	16	1962.93	V9VGU0	Vicilin Pin k 2.0101 (7S globulin) (7S seed storage protein) (Allergen Pin k 2) (Vicilin-type seed storage protein) (allergen Pin k 2.0101)		269	284	2;3	180.18	2	26866000
STHEPSESE	9	1001.39	Q41017	Pine globulin-1		27	35	2	179.16	1	644160000
YVTRGEGRIEVVGDEGRSVFDG	22	2396.17	Q41017	Pine globulin-1		360	381	3	177.93	1	330930000
NTDVQKLEHIF	11	1342.69	V9VGU0	Vicilin Pin k 2.0101 (7S globulin) (7S seed storage protein) (Allergen Pin k 2) (Vicilin-type seed storage protein) (allergen Pin k 2.0101)		219	229	2	176.6	1	968460000
ESRGREEEEEAEE	13	1577.64	A0A0B6XK84	2S albumin (Pinp1 protein)	pinp1	65	77	2	175.15	1	120810000
NTDVQKLEHIFGAHRRG	17	1977.03	V9VGU0	Vicilin Pin k 2.0101 (7S globulin) (7S seed storage protein) (Allergen Pin k 2) (Vicilin-type seed storage protein) (allergen Pin k 2.0101)		219	235	3;4;5	172.91	3	12030000
FRKTIERDAMSLPQYAGAD	19	2168.07	Q41017	Pine globulin-1		63	81	2;3	170.56	2	348060000
QSLSF	5	580.286	A0A1L1ZLY0	Expansin	EXPA4	267	271	1	170	1	88730000
GREEEREENPYVF	13	1652.74	V9VGU0	Vicilin Pin k 2.0101 (7S globulin) (7S seed storage protein) (Allergen Pin k 2) (Vicilin-type seed storage protein) (allergen Pin k 2.0101)		57	69	2;3	168.3	3	206330000
LEEGDVFGVPSGHTF	15	1589.74	V9VGU0	Vicilin Pin k 2.0101 (7S globulin) (7S seed storage protein) (Allergen Pin k 2) (Vicilin-type seed storage protein) (allergen Pin k 2.0101)		150	164	2	167.67	1	59573000
AFNTDVQKLEHIFGA	15	1688.85	V9VGU0	Vicilin Pin k 2.0101 (7S globulin) (7S seed storage protein) (Allergen Pin k 2) (Vicilin-type seed storage protein) (allergen Pin k 2.0101)		217	231	2	165.42	1	45242000
ITFTTS	6	668.338	Q41017	Pine globulin-1		409	414	1	163.53	1	75910000
GPKDNPFLD	9	1001.48	V9VGU0	Vicilin Pin k 2.0101 (7S globulin) (7S seed storage protein) (Allergen Pin k 2) (Vicilin-type seed storage protein) (allergen Pin k 2.0101)		288	296	1;2	161.92	2	505890000
REEEREENPYVF	12	1595.72	V9VGU0	Vicilin Pin k 2.0101 (7S globulin) (7S seed storage protein) (Allergen Pin k 2) (Vicilin-type seed storage protein) (allergen Pin k 2.0101)		58	69	2;3	161.67	3	57207000
ITFTTSDNSYRSTL	14	1604.77	Q41017	Pine globulin-1		409	422	2	161.19	1	36673000
FNTDVQKLEHIFGAHRRGVIF	21	2483.32	V9VGU0	Vicilin Pin k 2.0101 (7S globulin) (7S seed storage protein) (Allergen Pin k 2) (Vicilin-type seed storage protein) (allergen Pin k 2.0101)		218	238	3;4	160.55	2	569540000
FNTDVQKL	8	963.503	V9VGU0	Vicilin Pin k 2.0101 (7S globulin) (7S seed storage protein) (Allergen Pin k 2) (Vicilin-type seed storage protein) (allergen Pin k 2.0101)		218	225	2	159.46	1	297150000
ASEQPKPFNL	10	1129.58	V9VGU0	Vicilin Pin k 2.0101 (7S globulin) (7S seed storage protein) (Allergen Pin k 2) (Vicilin-type seed storage protein) (allergen Pin k 2.0101)		261	270	2	158.76	1	315200000
EGEGIE	6	632.265	H9WBB3	Major facilitator superfamily (MFS) profile domain-containing protein	0_381_01	56	61	1	157.88	1	126470000
HEPSESESI	9	1013.43	Q41017	Pine globulin-1		29	37	2	155.73	1	204500000
LEEGDVFGVPSGHT	14	1442.67	V9VGU0	Vicilin Pin k 2.0101 (7S globulin) (7S seed storage protein) (Allergen Pin k 2) (Vicilin-type seed storage protein) (allergen Pin k 2.0101)		150	163	2	155.06	1	42443000
AGFNTRTLAQSL	12	1277.67	Q41017	Pine globulin-1		219	230	2	154.84	2	438310000
VNRYKL	6	791.465	Q41017	Pine globulin-1		321	326	2	154.34	1	324030000
TRGEGRIEVVGDEGRSVF	18	1961.99	Q41017	Pine globulin-1		362	379	3	152.04	1	30030000
NLRNQKPDF	9	1130.58	V9VGU0	Vicilin Pin k 2.0101 (7S globulin) (7S seed storage protein) (Allergen Pin k 2) (Vicilin-type seed storage protein) (allergen Pin k 2.0101)		269	277	2	151.56	1	445620000
FGVLNPGTMTAPSHNT	16	1642.78	V9VGU0	Vicilin Pin k 2.0101 (7S globulin) (7S seed storage protein) (Allergen Pin k 2) (Vicilin-type seed storage protein) (allergen Pin k 2.0101)		304	319	2	150.46	1	50217000
YREDEPSFQ	9	1169.5	Q41017	Pine globulin-1		104	112	2	149.65	1	149570000
NTRTLAQSL	9	1002.55	Q41017	Pine globulin-1		222	230	2	149.19	2	363740000
TDVQKLEHIFGAHR	14	1649.86	V9VGU0	Vicilin Pin k 2.0101 (7S globulin) (7S seed storage protein) (Allergen Pin k 2) (Vicilin-type seed storage protein) (allergen Pin k 2.0101)		220	233	2;3;4	148.72	3	620280000
SFNIPRGEEIE	11	1289.63	V9VGU0	Vicilin Pin k 2.0101 (7S globulin) (7S seed storage protein) (Allergen Pin k 2) (Vicilin-type seed storage protein) (allergen Pin k 2.0101)		426	436	2	148.56	4	7340300000
YVTRGEGRIEVVGDEGRSVF	20	2224.12	Q41017	Pine globulin-1		360	379	2;3;4	148.44	6	1207800000
EDEPSF	6	722.276	Q41017	Pine globulin-1		106	111	1	148.12	1	284180000
LSTHEPSESE	10	1114.48	Q41017	Pine globulin-1		26	35	2	145.34	1	51530000
AFNTDVQKLEHIFGAHRRGVIF	22	2554.36	V9VGU0	Vicilin Pin k 2.0101 (7S globulin) (7S seed storage protein) (Allergen Pin k 2) (Vicilin-type seed storage protein) (allergen Pin k 2.0101)		217	238	5	144.66	1	108070000
STEEDNEEL	9	1064.41	Q41017	Pine globulin-1		47	55	2	143.56	1	109460000
NIVNRYKL	8	1018.59	Q41017	Pine globulin-1		319	326	2	143.02	3	6868100000
QAQKDQVIL	9	1041.58	V9VGU0	Vicilin Pin k 2.0101 (7S globulin) (7S seed storage protein) (Allergen Pin k 2) (Vicilin-type seed storage protein) (allergen Pin k 2.0101)		440	448	2	143.02	1	583360000
NLRNQKPDFENDNGRFT	17	2063.98	V9VGU0	Vicilin Pin k 2.0101 (7S globulin) (7S seed storage protein) (Allergen Pin k 2) (Vicilin-type seed storage protein) (allergen Pin k 2.0101)		269	285	2;3;4	142.91	3	236550000
RGREEEEEAEER	12	1517.67	A0A0B6XK84	2S albumin (Pinp1 protein)	pinp1	67	78	3	142.57	1	635630000
EEGDVFGVPSGHTFY	15	1639.72	V9VGU0	Vicilin Pin k 2.0101 (7S globulin) (7S seed storage protein) (Allergen Pin k 2) (Vicilin-type seed storage protein) (allergen Pin k 2.0101)		151	165	2	142.55	1	38217000
YAGADL	6	608.281	Q41017	Pine globulin-1		77	82	1	142.14	1	63155000
TMDPRDEDKYDFDPL	15	1855.79	B1PYP2	Catalase (EC 1.11.1.6)		273	287	2	142.1	1	76145000
THEPSESE	8	914.362	Q41017	Pine globulin-1		28	35	2	141.98	2	60609000
ADNPEDADVY	10	1107.44	Q41017	Pine globulin-1		302	311	1;2	141.48	2	2251700000
ESESIRSE	8	935.42	Q41017	Pine globulin-1		33	40	2	141.39	1	24956000
TIERDAMSL	9	1034.51	Q41017	Pine globulin-1		66	74	2	141.2	1	117250000
RIEVVGDEGRSVF	13	1461.76	Q41017	Pine globulin-1		367	379	2;3	140.14	2	594370000
STSASEQPKPFN	12	1291.6	V9VGU0	Vicilin Pin k 2.0101 (7S globulin) (7S seed storage protein) (Allergen Pin k 2) (Vicilin-type seed storage protein) (allergen Pin k 2.0101)		258	269	2	139.98	1	31502000
SFNIPRGEE	9	1047.5	V9VGU0	Vicilin Pin k 2.0101 (7S globulin) (7S seed storage protein) (Allergen Pin k 2) (Vicilin-type seed storage protein) (allergen Pin k 2.0101)		426	434	2	139.74	4	8974200000
LRNQKPDF	8	1016.54	V9VGU0	Vicilin Pin k 2.0101 (7S globulin) (7S seed storage protein) (Allergen Pin k 2) (Vicilin-type seed storage protein) (allergen Pin k 2.0101)		270	277	2	139.31	1	65204000
ERRGEEEDEDSSQKVR	16	1947.89	Q41017	Pine globulin-1		122	137	3;4	138.77	2	322000000
VLQAQKDQVIL	11	1253.73	V9VGU0	Vicilin Pin k 2.0101 (7S globulin) (7S seed storage protein) (Allergen Pin k 2) (Vicilin-type seed storage protein) (allergen Pin k 2.0101)		438	448	2	137.69	1	1250400000
STHEPSESESIR	12	1357.61	Q41017	Pine globulin-1		27	38	3	136.96	1	85006000
LRTESTMRGEYEPFY	15	1877.86	V9VGU0	Vicilin Pin k 2.0101 (7S globulin) (7S seed storage protein) (Allergen Pin k 2) (Vicilin-type seed storage protein) (allergen Pin k 2.0101)		181	195	2;3	136.7	2	1446600000
REDESSFQ	8	996.415	Q41018	Pine globulin-2		20	27	2	136.11	3	3348400000
VVKQAGEDGLE	11	1143.58	Q41017	Pine globulin-1		397	407	2	135.43	1	29635000
GREEEEEAEER	11	1361.57	A0A0B6XK84	2S albumin (Pinp1 protein)	pinp1	68	78	3	135.16	1	340790000
FNTDVQKLEHIFGAHRRG	18	2124.1	V9VGU0	Vicilin Pin k 2.0101 (7S globulin) (7S seed storage protein) (Allergen Pin k 2) (Vicilin-type seed storage protein) (allergen Pin k 2.0101)		218	235	3;4;5	134.85	3	492130000
TDVQKLEHIF	10	1228.65	V9VGU0	Vicilin Pin k 2.0101 (7S globulin) (7S seed storage protein) (Allergen Pin k 2) (Vicilin-type seed storage protein) (allergen Pin k 2.0101)		220	229	2	133.13	1	1703900000
IVFPGCPETYR	11	1280.62	Q41017	Pine globulin-1		95	105	2	133.13	1	53907000
EEGDVFGVPSGHTF	14	1476.65	V9VGU0	Vicilin Pin k 2.0101 (7S globulin) (7S seed storage protein) (Allergen Pin k 2) (Vicilin-type seed storage protein) (allergen Pin k 2.0101)		151	164	2	132.84	1	113380000
VRHLSFNIPRGEE	13	1552.81	V9VGU0	Vicilin Pin k 2.0101 (7S globulin) (7S seed storage protein) (Allergen Pin k 2) (Vicilin-type seed storage protein) (allergen Pin k 2.0101)		422	434	2;3;4	132.79	3	1433600000
FYLVNNDDHNSLR	13	1605.75	V9VGU0	Vicilin Pin k 2.0101 (7S globulin) (7S seed storage protein) (Allergen Pin k 2) (Vicilin-type seed storage protein) (allergen Pin k 2.0101)		164	176	2;3	132.78	2	62046000
LEKEVRHLSFNIPRGEEIE	19	2294.2	V9VGU0	Vicilin Pin k 2.0101 (7S globulin) (7S seed storage protein) (Allergen Pin k 2) (Vicilin-type seed storage protein) (allergen Pin k 2.0101)		418	436	3	132.59	2	59347000
GPKDNPFL	8	886.455	V9VGU0	Vicilin Pin k 2.0101 (7S globulin) (7S seed storage protein) (Allergen Pin k 2) (Vicilin-type seed storage protein) (allergen Pin k 2.0101)		288	295	2	132.09	1	1230100000
GHPITEIA	8	836.439	V9VGU0	Vicilin Pin k 2.0101 (7S globulin) (7S seed storage protein) (Allergen Pin k 2) (Vicilin-type seed storage protein) (allergen Pin k 2.0101)		378	385	1;2	131.65	2	252560000
YVRDGGRMNIVNRYKLPAL	19	2234.21	Q41017	Pine globulin-1		311	329	3	131.48	1	145170000
NTDVQKLEH	9	1082.54	V9VGU0	Vicilin Pin k 2.0101 (7S globulin) (7S seed storage protein) (Allergen Pin k 2) (Vicilin-type seed storage protein) (allergen Pin k 2.0101)		219	227	2	131.22	1	20728000
EVRHLSFNIPRGEE	14	1681.85	V9VGU0	Vicilin Pin k 2.0101 (7S globulin) (7S seed storage protein) (Allergen Pin k 2) (Vicilin-type seed storage protein) (allergen Pin k 2.0101)		421	434	3	131.08	1	52489000
EEEREENPYVF	11	1439.62	V9VGU0	Vicilin Pin k 2.0101 (7S globulin) (7S seed storage protein) (Allergen Pin k 2) (Vicilin-type seed storage protein) (allergen Pin k 2.0101)		59	69	2	130.75	1	518520000
FYLVNNDDHNSL	12	1449.65	V9VGU0	Vicilin Pin k 2.0101 (7S globulin) (7S seed storage protein) (Allergen Pin k 2) (Vicilin-type seed storage protein) (allergen Pin k 2.0101)		164	175	2	130.66	1	313750000
GVLNPGTMTAPSHNTK	16	1623.8	V9VGU0	Vicilin Pin k 2.0101 (7S globulin) (7S seed storage protein) (Allergen Pin k 2) (Vicilin-type seed storage protein) (allergen Pin k 2.0101)		305	320	2	130.01	1	9122100
FNTDVQKLEHIFGAHRR	17	2067.08	V9VGU0	Vicilin Pin k 2.0101 (7S globulin) (7S seed storage protein) (Allergen Pin k 2) (Vicilin-type seed storage protein) (allergen Pin k 2.0101)		218	234	4	129.93	1	86312000
THEPSESESIRSE	13	1486.65	Q41017	Pine globulin-1		28	40	2;3	129.34	2	74663000
FGVLNPGTMTAPSH	14	1427.69	V9VGU0	Vicilin Pin k 2.0101 (7S globulin) (7S seed storage protein) (Allergen Pin k 2) (Vicilin-type seed storage protein) (allergen Pin k 2.0101)		304	317	2	128.86	1	55259000
NPFLDSVD	8	905.413	V9VGU0	Vicilin Pin k 2.0101 (7S globulin) (7S seed storage protein) (Allergen Pin k 2) (Vicilin-type seed storage protein) (allergen Pin k 2.0101)		292	299	1	128.57	1	73509000
HGVFPEEH	8	950.425	V9VGU0	Vicilin Pin k 2.0101 (7S globulin) (7S seed storage protein) (Allergen Pin k 2) (Vicilin-type seed storage protein) (allergen Pin k 2.0101)		42	49	2	127.66	1	73453000
IVNRYKL	7	904.549	Q41017	Pine globulin-1		320	326	2	127.66	1	75333000
TYREDEPSF	9	1142.49	Q41017	Pine globulin-1		103	111	2	127.56	1	114040000
DVFGVPSGHTF	11	1161.55	V9VGU0	Vicilin Pin k 2.0101 (7S globulin) (7S seed storage protein) (Allergen Pin k 2) (Vicilin-type seed storage protein) (allergen Pin k 2.0101)		154	164	2	127.46	1	47812000
AGEIRALPNF	10	1086.58	V9VGU0	Vicilin Pin k 2.0101 (7S globulin) (7S seed storage protein) (Allergen Pin k 2) (Vicilin-type seed storage protein) (allergen Pin k 2.0101)		82	91	2	126.82	1	365120000
RRGEEEDEDSSQKVR	15	1818.85	Q41017	Pine globulin-1		123	137	3;4	126.63	2	102010000
SESIRSEGGTF	11	1168.54	Q41017	Pine globulin-1		34	44	2	125.97	1	165700000
LLRTESTMRGEYEPF	15	1827.88	V9VGU0	Vicilin Pin k 2.0101 (7S globulin) (7S seed storage protein) (Allergen Pin k 2) (Vicilin-type seed storage protein) (allergen Pin k 2.0101)		180	194	2	125.74	1	29224000
GEGRIEVVGDEGRSVF	16	1704.84	Q41017	Pine globulin-1		364	379	2;3	125.53	2	148320000
VVRGEGRL	8	884.519	Q41017	Pine globulin-1		86	93	2	125.31	3	900870000
GREEEEEAEE	10	1205.47	A0A0B6XK84	2S albumin (Pinp1 protein)	pinp1	68	77	2	124.92	1	345880000
VLDQSHSY	8	947.435	Q40996	Albumin 2		97	104	2	124.89	1	55554000
FGVPSGHTFYL	11	1223.6	V9VGU0	Vicilin Pin k 2.0101 (7S globulin) (7S seed storage protein) (Allergen Pin k 2) (Vicilin-type seed storage protein) (allergen Pin k 2.0101)		156	166	2	124.59	1	1038300000
TDVQKLEHIFGAHRRG	16	1862.99	V9VGU0	Vicilin Pin k 2.0101 (7S globulin) (7S seed storage protein) (Allergen Pin k 2) (Vicilin-type seed storage protein) (allergen Pin k 2.0101)		220	235	3;4;5	124.45	3	405710000
REDEPSF	7	878.377	Q41017	Pine globulin-1		105	111	2	124.37	1	2618800000
VPSWRMNA	8	959.465	Q41017	Pine globulin-1		348	355	2	124.34	1	1509000000
VVRGEGRLGIVF	12	1300.76	Q41017	Pine globulin-1		86	97	2	123.86	1	1762200000
LLDQ	4	487.264	G8IY77	Protein Ycf2	ycf2 PCL_8874	2012	2015	1	123.86	1	24939000
DEGRSVFDG	9	980.42	Q41017	Pine globulin-1		373	381	2	122.52	1	428760000
REDEPSFQ	8	1006.44	Q41017	Pine globulin-1		105	112	2	122.18	2	2353900000
ERVILRPRASFVPSW	15	1812.02	Q41018	Pine globulin-2		259	273	3	121.76	2	3424700000
AGEDGLE	7	689.287	Q41017	Pine globulin-1		401	407	1	121.14	2	343120000
AGFNTRTLAQ	10	1077.56	Q41017	Pine globulin-1		219	228	2	120.99	1	27964000
SASEQPKPFNL	11	1216.61	V9VGU0	Vicilin Pin k 2.0101 (7S globulin) (7S seed storage protein) (Allergen Pin k 2) (Vicilin-type seed storage protein) (allergen Pin k 2.0101)		260	270	2	120.87	1	199290000
FLAGKNNVLQT	11	1203.66	V9VGU0	Vicilin Pin k 2.0101 (7S globulin) (7S seed storage protein) (Allergen Pin k 2) (Vicilin-type seed storage protein) (allergen Pin k 2.0101)		407	417	2	120.87	1	190240000
GHQDINYE	8	974.409	V9VGU0	Vicilin Pin k 2.0101 (7S globulin) (7S seed storage protein) (Allergen Pin k 2) (Vicilin-type seed storage protein) (allergen Pin k 2.0101)		354	361	2	120.52	1	2659200000
NIVNRYKLPAL	11	1299.77	Q41017	Pine globulin-1		319	329	2	119.29	1	2350500000
KPNTVMLPHYID	12	1426.73	V9VGU0	Vicilin Pin k 2.0101 (7S globulin) (7S seed storage protein) (Allergen Pin k 2) (Vicilin-type seed storage protein) (allergen Pin k 2.0101)		112	123	2;3	119.27	2	259820000
GEEEDEDSSQKVR	13	1506.64	Q41017	Pine globulin-1		125	137	2	118.4	1	10238000
VLDQSHSYD	9	1062.46	Q40996	Albumin 2		97	105	2	117.17	3	774200000
NTDVQKLEHIFGAHRR	16	1920.01	V9VGU0	Vicilin Pin k 2.0101 (7S globulin) (7S seed storage protein) (Allergen Pin k 2) (Vicilin-type seed storage protein) (allergen Pin k 2.0101)		219	234	4	116.96	1	222530000
VNNDDHNSL	9	1026.44	V9VGU0	Vicilin Pin k 2.0101 (7S globulin) (7S seed storage protein) (Allergen Pin k 2) (Vicilin-type seed storage protein) (allergen Pin k 2.0101)		167	175	2	116.9	1	195690000
NDGNEPLQ	8	885.383	Q41017	Pine globulin-1		157	164	2	116.88	1	39162000
DFENDNGRF	9	1112.45	V9VGU0	Vicilin Pin k 2.0101 (7S globulin) (7S seed storage protein) (Allergen Pin k 2) (Vicilin-type seed storage protein) (allergen Pin k 2.0101)		276	284	2	116.88	1	34733000
DFEEKLKEVE	10	1264.62	H9W717	Heat shock protein 70	UMN_CL344Contig1_03	65	74	2	116.37	1	40272000
STSASEQPKPFNLRNQKPDF	20	2290.13	V9VGU0	Vicilin Pin k 2.0101 (7S globulin) (7S seed storage protein) (Allergen Pin k 2) (Vicilin-type seed storage protein) (allergen Pin k 2.0101)		258	277	2	115.8	1	0
YVAGGRNPETVYSA	14	1482.71	V9VGU0	Vicilin Pin k 2.0101 (7S globulin) (7S seed storage protein) (Allergen Pin k 2) (Vicilin-type seed storage protein) (allergen Pin k 2.0101)		195	208	2	115.78	1	96641000
GREEEEEAE	9	1076.43	A0A0B6XK84	2S albumin (Pinp1 protein)	pinp1	68	76	2	115.49	2	130570000
DVFGVPSGHTFY	12	1324.61	V9VGU0	Vicilin Pin k 2.0101 (7S globulin) (7S seed storage protein) (Allergen Pin k 2) (Vicilin-type seed storage protein) (allergen Pin k 2.0101)		154	165	2	115.49	1	84171000
REENPYVF	8	1052.49	V9VGU0	Vicilin Pin k 2.0101 (7S globulin) (7S seed storage protein) (Allergen Pin k 2) (Vicilin-type seed storage protein) (allergen Pin k 2.0101)		62	69	1;2	114.6	2	5591200000
DPAKQAESI	9	957.477	K7NJZ0	GST C-terminal domain-containing protein	0_13062_02	50	58	2	114.6	1	332850000
IPRGEEIE	8	941.482	V9VGU0	Vicilin Pin k 2.0101 (7S globulin) (7S seed storage protein) (Allergen Pin k 2) (Vicilin-type seed storage protein) (allergen Pin k 2.0101)		429	436	2	113.89	1	382040000
LRTESTMRGEYEPF	14	1714.8	V9VGU0	Vicilin Pin k 2.0101 (7S globulin) (7S seed storage protein) (Allergen Pin k 2) (Vicilin-type seed storage protein) (allergen Pin k 2.0101)		181	194	2;3	113.77	2	1283900000
YREDESSF	8	1031.42	Q41018	Pine globulin-2		19	26	2	113.7	1	135040000
GRIEVVGDEGRSVF	14	1518.78	Q41017	Pine globulin-1		366	379	2;3	113.24	2	828190000
ERVILRPRASF	11	1342.78	Q41018	Pine globulin-2		259	269	2;3;4	112.84	8	8683600000
IRSEGGTFEL	10	1107.56	Q41017	Pine globulin-1		37	46	2	112.84	1	595160000
YVTRGEGRIEVVG	13	1433.76	Q41017	Pine globulin-1		360	372	2	112.75	1	267120000
RRGEEEEEEDSSQKVR	16	1961.9	Q41018	Pine globulin-2		38	53	4	112.72	2	302060000
AGFNTRTL	8	878.461	Q41017	Pine globulin-1		219	226	2	112.37	1	164800000
ESIRSEGGTFE	11	1210.55	Q41017	Pine globulin-1		35	45	2	112.3	1	71768000
LVNNDDHNSL	10	1139.52	V9VGU0	Vicilin Pin k 2.0101 (7S globulin) (7S seed storage protein) (Allergen Pin k 2) (Vicilin-type seed storage protein) (allergen Pin k 2.0101)		166	175	2	111.95	1	1132600000
NTDVQKLEHIFGA	13	1470.75	V9VGU0	Vicilin Pin k 2.0101 (7S globulin) (7S seed storage protein) (Allergen Pin k 2) (Vicilin-type seed storage protein) (allergen Pin k 2.0101)		219	231	2	111.27	1	830360000
NTRTLAQSLD	10	1117.57	Q41017	Pine globulin-1		222	231	2	111.06	1	791080000
VFGVPSGHTF	10	1046.52	V9VGU0	Vicilin Pin k 2.0101 (7S globulin) (7S seed storage protein) (Allergen Pin k 2) (Vicilin-type seed storage protein) (allergen Pin k 2.0101)		155	164	2	111.04	1	63839000
TTSDNSYRSTL	11	1243.57	Q41017	Pine globulin-1		412	422	2	110.76	1	685960000
RGEYEPFY	8	1059.47	V9VGU0	Vicilin Pin k 2.0101 (7S globulin) (7S seed storage protein) (Allergen Pin k 2) (Vicilin-type seed storage protein) (allergen Pin k 2.0101)		188	195	2	110.63	1	639770000
EGEGRIEM	8	919.407	V9VGU0	Vicilin Pin k 2.0101 (7S globulin) (7S seed storage protein) (Allergen Pin k 2) (Vicilin-type seed storage protein) (allergen Pin k 2.0101)		329	336	2	110.12	1	362470000
KQAGEDGLEY	10	1108.5	Q41017	Pine globulin-1		399	408	2	110.12	1	56077000
LTLE	4	474.269	G8IY77	Protein Ycf2	ycf2 PCL_8874	1432	1435	1	110	1	30231000
EHIFGAHRRGVIF	13	1537.83	V9VGU0	Vicilin Pin k 2.0101 (7S globulin) (7S seed storage protein) (Allergen Pin k 2) (Vicilin-type seed storage protein) (allergen Pin k 2.0101)		226	238	2;3	109.29	2	963860000
IEVVGDEGRSVF	12	1305.66	Q41017	Pine globulin-1		368	379	2	109.16	1	240600000
VAGGRNPETVY	11	1161.58	V9VGU0	Vicilin Pin k 2.0101 (7S globulin) (7S seed storage protein) (Allergen Pin k 2) (Vicilin-type seed storage protein) (allergen Pin k 2.0101)		196	206	2	108.98	1	344710000
EEREENPY	8	1064.44	V9VGU0	Vicilin Pin k 2.0101 (7S globulin) (7S seed storage protein) (Allergen Pin k 2) (Vicilin-type seed storage protein) (allergen Pin k 2.0101)		60	67	2	108.24	1	172760000
IVFPGCPETY	10	1124.52	Q41017	Pine globulin-1		95	104	2	108.24	1	107400000
KLEHIFGAH	9	1050.56	V9VGU0	Vicilin Pin k 2.0101 (7S globulin) (7S seed storage protein) (Allergen Pin k 2) (Vicilin-type seed storage protein) (allergen Pin k 2.0101)		224	232	2	107.9	1	66198000
AFNTDVQKLEHIFGAHRRG	19	2195.13	V9VGU0	Vicilin Pin k 2.0101 (7S globulin) (7S seed storage protein) (Allergen Pin k 2) (Vicilin-type seed storage protein) (allergen Pin k 2.0101)		217	235	3;4;5	107.75	3	369870000
LLEGISRY	8	949.523	V9VGU0	Vicilin Pin k 2.0101 (7S globulin) (7S seed storage protein) (Allergen Pin k 2) (Vicilin-type seed storage protein) (allergen Pin k 2.0101)		97	104	2	107.32	1	1210100000
HNADNPEDADV	11	1195.47	Q41017	Pine globulin-1		300	310	2	107.21	1	116620000
DGRVKEGQF	9	1034.51	Q41017	Pine globulin-1		380	388	2	107.15	2	906790000
IVMEGEGRIEM	11	1262.6	V9VGU0	Vicilin Pin k 2.0101 (7S globulin) (7S seed storage protein) (Allergen Pin k 2) (Vicilin-type seed storage protein) (allergen Pin k 2.0101)		326	336	2	107.15	2	708560000
FYLVNNDDHNS	11	1336.57	V9VGU0	Vicilin Pin k 2.0101 (7S globulin) (7S seed storage protein) (Allergen Pin k 2) (Vicilin-type seed storage protein) (allergen Pin k 2.0101)		164	174	2	107.15	1	83488000
LVNNDDHNSLRIASL	15	1679.86	V9VGU0	Vicilin Pin k 2.0101 (7S globulin) (7S seed storage protein) (Allergen Pin k 2) (Vicilin-type seed storage protein) (allergen Pin k 2.0101)		166	180	2	107.09	1	0
ESTMRGEYEPFY	12	1507.63	V9VGU0	Vicilin Pin k 2.0101 (7S globulin) (7S seed storage protein) (Allergen Pin k 2) (Vicilin-type seed storage protein) (allergen Pin k 2.0101)		184	195	2	105.4	1	19514000
SASEQPKPFNLRNQKPDFENDNGRF	25	2934.4	V9VGU0	Vicilin Pin k 2.0101 (7S globulin) (7S seed storage protein) (Allergen Pin k 2) (Vicilin-type seed storage protein) (allergen Pin k 2.0101)		260	284	3;4;5	105.16	3	184840000
VFGVPSGHTFY	11	1209.58	V9VGU0	Vicilin Pin k 2.0101 (7S globulin) (7S seed storage protein) (Allergen Pin k 2) (Vicilin-type seed storage protein) (allergen Pin k 2.0101)		155	165	2	105.04	1	115030000
RAGPKDNPFLDS	12	1315.65	V9VGU0	Vicilin Pin k 2.0101 (7S globulin) (7S seed storage protein) (Allergen Pin k 2) (Vicilin-type seed storage protein) (allergen Pin k 2.0101)		286	297	2	104.42	1	72668000
GVLNPGTMTAPSHNTKA	17	1694.84	V9VGU0	Vicilin Pin k 2.0101 (7S globulin) (7S seed storage protein) (Allergen Pin k 2) (Vicilin-type seed storage protein) (allergen Pin k 2.0101)		305	321	2	104.24	1	35088000
SIRSEGGTF	9	952.461	Q41017	Pine globulin-1		36	44	2	104.06	1	2015600000
AMSL	4	420.204	Q41017	Pine globulin-1		71	74	1	103.94	1	38422000
GEGRIEVVGDEGRSVFD	17	1819.87	Q41017	Pine globulin-1		364	380	2;3	103.76	2	95049000
TYREDEPSFQ	10	1270.55	Q41017	Pine globulin-1		103	112	2	103.7	1	65870000
IEMKPNTVM	9	1061.52	V9VGU0	Vicilin Pin k 2.0101 (7S globulin) (7S seed storage protein) (Allergen Pin k 2) (Vicilin-type seed storage protein) (allergen Pin k 2.0101)		109	117	2	103.55	1	144060000
WSYNDGNEPLQIV	13	1533.71	Q41017	Pine globulin-1		154	166	2	103.26	1	56581000
TRAGPKDNPFL	11	1214.64	V9VGU0	Vicilin Pin k 2.0101 (7S globulin) (7S seed storage protein) (Allergen Pin k 2) (Vicilin-type seed storage protein) (allergen Pin k 2.0101)		285	295	2;3	103.01	2	6704900000
GVLNPGTMTAPSHNTKATSIA	21	2067.04	V9VGU0	Vicilin Pin k 2.0101 (7S globulin) (7S seed storage protein) (Allergen Pin k 2) (Vicilin-type seed storage protein) (allergen Pin k 2.0101)		305	325	2;3	102.52	2	245700000
RAGPKDNPFL	10	1113.59	V9VGU0	Vicilin Pin k 2.0101 (7S globulin) (7S seed storage protein) (Allergen Pin k 2) (Vicilin-type seed storage protein) (allergen Pin k 2.0101)		286	295	2	101.72	1	1546800000
WSYNDGNEPL	10	1193.5	Q41017	Pine globulin-1		154	163	2	101.41	1	142050000
GGRNPETVYSAFSDDVL	17	1825.85	V9VGU0	Vicilin Pin k 2.0101 (7S globulin) (7S seed storage protein) (Allergen Pin k 2) (Vicilin-type seed storage protein) (allergen Pin k 2.0101)		198	214	2	100.38	1	43185000
LEKEVRHLSFNIPRGEE	17	2052.08	V9VGU0	Vicilin Pin k 2.0101 (7S globulin) (7S seed storage protein) (Allergen Pin k 2) (Vicilin-type seed storage protein) (allergen Pin k 2.0101)		418	434	2;3;4	100.35	3	757130000
ILAGFNT	7	734.396	Q41017	Pine globulin-1		217	223	1	100.27	1	21973000
AERVILRPR	9	1108.68	Q41018	Pine globulin-2		258	266	3	100.25	1	25487000
SEQPKPFNLRNQKPDF	16	1943.99	V9VGU0	Vicilin Pin k 2.0101 (7S globulin) (7S seed storage protein) (Allergen Pin k 2) (Vicilin-type seed storage protein) (allergen Pin k 2.0101)		262	277	2	100.22	1	60801000
SFNIPRGE	8	918.456	V9VGU0	Vicilin Pin k 2.0101 (7S globulin) (7S seed storage protein) (Allergen Pin k 2) (Vicilin-type seed storage protein) (allergen Pin k 2.0101)		426	433	2	100.19	1	1084500000
VTRGEGRIEV	10	1114.61	Q41017	Pine globulin-1		361	370	2	100.02	2	62345000
FRKTIERDAMSLPQYAGADL	20	2281.15	Q41017	Pine globulin-1		63	82	3	99.86	1	58356000
LYVVRGEGRLGIVF	14	1576.91	Q41017	Pine globulin-1		84	97	2;3	99.815	2	140570000
FRKTIERDAMSLPQY	15	1853.95	Q41017	Pine globulin-1		63	77	2;3	99.752	2	2472300000
TRGEGRIEV	9	1015.54	Q41017	Pine globulin-1		362	370	2	99.688	1	17484000
LGAE	4	388.196	Q41017	Pine globulin-1		334	337	1	98.722	1	22421000
VILGSQDLE	9	972.513	A0A3G6JA29	Putative polygalacturonase	GH28d	107	115	2	98.299	1	95998000
KQAGEDGLE	9	945.44	Q41017	Pine globulin-1		399	407	2	98.299	1	50187000
VTRGEGRIEVVGDEGRS	17	1814.92	Q41017	Pine globulin-1		361	377	2;3;4	98.165	3	97322000
YVTRGEGRIEVVGDE	15	1677.83	Q41017	Pine globulin-1		360	374	2;3	98.156	2	285110000
YLVNNDDHNSLR	12	1458.69	V9VGU0	Vicilin Pin k 2.0101 (7S globulin) (7S seed storage protein) (Allergen Pin k 2) (Vicilin-type seed storage protein) (allergen Pin k 2.0101)		165	176	3	98.105	1	20778000
IVMEGEGRIEMA	12	1333.64	V9VGU0	Vicilin Pin k 2.0101 (7S globulin) (7S seed storage protein) (Allergen Pin k 2) (Vicilin-type seed storage protein) (allergen Pin k 2.0101)		326	337	2	98.048	1	32176000
AVERAEELPNR	11	1282.66	A0A0K3AVY3	2S albumin seed storage protein PINP1 (allergen Pin p 1)	PINP1	129	139	2;3	97.911	2	20226000
SRGREEEEEAEER	13	1604.7	A0A0B6XK84	2S albumin (Pinp1 protein)	pinp1	66	78	3	97.86	1	373780000
HRGGREEEREENPY	14	1756.79	V9VGU0	Vicilin Pin k 2.0101 (7S globulin) (7S seed storage protein) (Allergen Pin k 2) (Vicilin-type seed storage protein) (allergen Pin k 2.0101)		54	67	2	97.734	1	167470000
TDVQKLEHIFGAHRR	15	1805.96	V9VGU0	Vicilin Pin k 2.0101 (7S globulin) (7S seed storage protein) (Allergen Pin k 2) (Vicilin-type seed storage protein) (allergen Pin k 2.0101)		220	234	4	97.551	1	64535000
FGVPSGHTF	9	947.45	V9VGU0	Vicilin Pin k 2.0101 (7S globulin) (7S seed storage protein) (Allergen Pin k 2) (Vicilin-type seed storage protein) (allergen Pin k 2.0101)		156	164	2	97.473	1	1514300000
FGVLNPGT	8	803.418	V9VGU0	Vicilin Pin k 2.0101 (7S globulin) (7S seed storage protein) (Allergen Pin k 2) (Vicilin-type seed storage protein) (allergen Pin k 2.0101)		304	311	1	97.071	1	67635000
YEPFYVAGGRNPETVY	16	1860.87	V9VGU0	Vicilin Pin k 2.0101 (7S globulin) (7S seed storage protein) (Allergen Pin k 2) (Vicilin-type seed storage protein) (allergen Pin k 2.0101)		191	206	2	96.82	1	17826000
ESIRSEGGTF	10	1081.5	Q41017	Pine globulin-1		35	44	2	96.668	1	125830000
TDVQKLEH	8	968.493	V9VGU0	Vicilin Pin k 2.0101 (7S globulin) (7S seed storage protein) (Allergen Pin k 2) (Vicilin-type seed storage protein) (allergen Pin k 2.0101)		220	227	2	96.492	1	25290000
SIRSEGGTFEL	11	1194.59	Q41017	Pine globulin-1		36	46	2	96.342	1	1878000000
ILYVTGGRGY	10	1097.59	V9VGU0	Vicilin Pin k 2.0101 (7S globulin) (7S seed storage protein) (Allergen Pin k 2) (Vicilin-type seed storage protein) (allergen Pin k 2.0101)		127	136	2	96.253	1	471230000
EEEAEERAA	9	1032.44	A0A0B6XK84	2S albumin (Pinp1 protein)	pinp1	72	80	2	96.253	1	13388000
RVFVPDLL	8	957.565	A0A140FAN3	11-beta-hydroxysteroid dehydrogenase (EC 1.1.1.146) (17-beta-hydroxysteroid dehydrogenase) (EC 1.1.1.62) (Steroleosin)		295	302	2	95.793	1	303890000
NVLQTLEKEVRHLS	14	1664.92	V9VGU0	Vicilin Pin k 2.0101 (7S globulin) (7S seed storage protein) (Allergen Pin k 2) (Vicilin-type seed storage protein) (allergen Pin k 2.0101)		413	426	3	95.651	1	59832000
VEEL	4	488.248	Q41017	Pine globulin-1		289	292	1	95.617	1	316340000
VLNPGTMTAPSHN	13	1337.64	V9VGU0	Vicilin Pin k 2.0101 (7S globulin) (7S seed storage protein) (Allergen Pin k 2) (Vicilin-type seed storage protein) (allergen Pin k 2.0101)		306	318	2	95.483	1	11456000
AQKDQVIL	8	913.523	V9VGU0	Vicilin Pin k 2.0101 (7S globulin) (7S seed storage protein) (Allergen Pin k 2) (Vicilin-type seed storage protein) (allergen Pin k 2.0101)		441	448	2	95.352	1	210550000
FYAVVKQAGEDGLE	14	1524.75	Q41017	Pine globulin-1		394	407	2	94.692	1	57614000
VKRKLEEGDV	10	1171.66	V9VGU0	Vicilin Pin k 2.0101 (7S globulin) (7S seed storage protein) (Allergen Pin k 2) (Vicilin-type seed storage protein) (allergen Pin k 2.0101)		146	155	2	94.409	1	57338000
RAEELPNR	8	983.515	A0A0K3AVY3	2S albumin seed storage protein PINP1 (allergen Pin p 1)	PINP1	132	139	2	94.302	1	45560000
PSFQ	4	477.222	Q41017	Pine globulin-1		109	112	1	94.268	1	10178000
GVPSGHTF	8	800.382	V9VGU0	Vicilin Pin k 2.0101 (7S globulin) (7S seed storage protein) (Allergen Pin k 2) (Vicilin-type seed storage protein) (allergen Pin k 2.0101)		157	164	2	93.593	1	64637000
EREENPYVF	9	1181.54	V9VGU0	Vicilin Pin k 2.0101 (7S globulin) (7S seed storage protein) (Allergen Pin k 2) (Vicilin-type seed storage protein) (allergen Pin k 2.0101)		61	69	2	93.429	1	1448700000
AIKDEVEDL	9	1030.52	G3C8U7	5-methyltetrahydropteroyltriglutamate--homocysteine S-methyltransferase (EC 2.1.1.14)	ms	587	595	2	93.374	1	68483000
FLAGKNNVLQTL	12	1316.75	V9VGU0	Vicilin Pin k 2.0101 (7S globulin) (7S seed storage protein) (Allergen Pin k 2) (Vicilin-type seed storage protein) (allergen Pin k 2.0101)		407	418	2	93.162	1	68161000
FYVAGGRNPETVY	13	1471.71	V9VGU0	Vicilin Pin k 2.0101 (7S globulin) (7S seed storage protein) (Allergen Pin k 2) (Vicilin-type seed storage protein) (allergen Pin k 2.0101)		194	206	2	93.111	1	172890000
FYVAGGRNPETVYS	14	1558.74	V9VGU0	Vicilin Pin k 2.0101 (7S globulin) (7S seed storage protein) (Allergen Pin k 2) (Vicilin-type seed storage protein) (allergen Pin k 2.0101)		194	207	2	93.096	1	56167000
VELE	4	488.248	Q41017	Pine globulin-1		232	235	1	93.045	1	1822400000
GEGRLGIVFPGCPETY	16	1693.81	Q41017	Pine globulin-1		89	104	2	93.011	1	12659000
FLAGKNNVL	9	974.555	V9VGU0	Vicilin Pin k 2.0101 (7S globulin) (7S seed storage protein) (Allergen Pin k 2) (Vicilin-type seed storage protein) (allergen Pin k 2.0101)		407	415	2	92.677	1	1390400000
KTIERDAMSLPQY	13	1550.78	Q41017	Pine globulin-1		65	77	2	92.538	1	15617000
KPNTVMLPHY	10	1198.62	V9VGU0	Vicilin Pin k 2.0101 (7S globulin) (7S seed storage protein) (Allergen Pin k 2) (Vicilin-type seed storage protein) (allergen Pin k 2.0101)		112	121	2	92.439	1	23515000
SAFSDDVL	8	852.387	V9VGU0	Vicilin Pin k 2.0101 (7S globulin) (7S seed storage protein) (Allergen Pin k 2) (Vicilin-type seed storage protein) (allergen Pin k 2.0101)		207	214	1	92.319	1	2134600000
LVKRKLEEGDVFGVPSGHTF	20	2214.18	V9VGU0	Vicilin Pin k 2.0101 (7S globulin) (7S seed storage protein) (Allergen Pin k 2) (Vicilin-type seed storage protein) (allergen Pin k 2.0101)		145	164	3	92.236	1	38812000
VNRYKLPAL	9	1072.64	Q41017	Pine globulin-1		321	329	2	92.187	1	73174000
AAFNTDVQKLEHIFGAH	17	1896.95	V9VGU0	Vicilin Pin k 2.0101 (7S globulin) (7S seed storage protein) (Allergen Pin k 2) (Vicilin-type seed storage protein) (allergen Pin k 2.0101)		216	232	4	92.063	1	61616000
RIIPRHIQ	8	1031.64	H9V2S3	Histone H2A	0_8634_01	46	53	3	91.906	1	83542000
IRKLPFQRL	9	1169.74	Q711T2	Histone H3.3		63	71	2	91.906	1	35364000
FGVLNPGTMTAPSHNTKAT	19	1942.96	V9VGU0	Vicilin Pin k 2.0101 (7S globulin) (7S seed storage protein) (Allergen Pin k 2) (Vicilin-type seed storage protein) (allergen Pin k 2.0101)		304	322	2;3	91.858	3	101160000
ASSEAGEIR	9	918.441	V9VGU0	Vicilin Pin k 2.0101 (7S globulin) (7S seed storage protein) (Allergen Pin k 2) (Vicilin-type seed storage protein) (allergen Pin k 2.0101)		78	86	2	91.853	1	11769000
FNTDVQKLEHIFGA	14	1617.82	V9VGU0	Vicilin Pin k 2.0101 (7S globulin) (7S seed storage protein) (Allergen Pin k 2) (Vicilin-type seed storage protein) (allergen Pin k 2.0101)		218	231	2	91.694	1	115970000
AVVKQAGEDGLEY	13	1377.68	Q41017	Pine globulin-1		396	408	2	91.658	1	43043000
KLEEGDVF	8	935.46	V9VGU0	Vicilin Pin k 2.0101 (7S globulin) (7S seed storage protein) (Allergen Pin k 2) (Vicilin-type seed storage protein) (allergen Pin k 2.0101)		149	156	2	91.626	1	1648200000
RYKLPALKY	9	1150.69	Q41017	Pine globulin-1		323	331	3	91.069	1	133130000
HHRGGREEEREENPYVF	17	2139.98	V9VGU0	Vicilin Pin k 2.0101 (7S globulin) (7S seed storage protein) (Allergen Pin k 2) (Vicilin-type seed storage protein) (allergen Pin k 2.0101)		53	69	2;3	90.926	2	361500000
KEVRHLSF	8	1014.56	V9VGU0	Vicilin Pin k 2.0101 (7S globulin) (7S seed storage protein) (Allergen Pin k 2) (Vicilin-type seed storage protein) (allergen Pin k 2.0101)		420	427	2	90.709	1	106890000
STMRGEYEPF	10	1215.52	V9VGU0	Vicilin Pin k 2.0101 (7S globulin) (7S seed storage protein) (Allergen Pin k 2) (Vicilin-type seed storage protein) (allergen Pin k 2.0101)		185	194	2	90.657	1	3881400000
IRRGDVIAIF	10	1158.69	Q41017	Pine globulin-1		139	148	2	90.657	1	341700000
YVTGGRGYIAY	11	1218.6	V9VGU0	Vicilin Pin k 2.0101 (7S globulin) (7S seed storage protein) (Allergen Pin k 2) (Vicilin-type seed storage protein) (allergen Pin k 2.0101)		129	139	2	90.15	1	96317000
SESIRSEGGTFE	12	1297.58	Q41017	Pine globulin-1		34	45	2	89.827	1	84931000
GDEGRSVF	8	865.393	Q41017	Pine globulin-1		372	379	2	89.752	1	387190000
GEGRIEVVGDEGR	13	1371.67	Q41017	Pine globulin-1		364	376	2	89.403	1	6449400
IASTNGRL	8	830.461	V9VGU0	Vicilin Pin k 2.0101 (7S globulin) (7S seed storage protein) (Allergen Pin k 2) (Vicilin-type seed storage protein) (allergen Pin k 2.0101)		384	391	2	89.369	1	701000000
YIDAKWIL	8	1020.56	V9VGU0	Vicilin Pin k 2.0101 (7S globulin) (7S seed storage protein) (Allergen Pin k 2) (Vicilin-type seed storage protein) (allergen Pin k 2.0101)		121	128	2	89.296	1	206300000
PRASFVPSW	9	1045.53	Q41018	Pine globulin-2		265	273	2	89.296	1	44743000
LLSLIDEILPI	11	1237.75	A0A8K1YI18	5-methyltetrahydropteroyltriglutamate--homocysteine S-methyltransferase (EC 2.1.1.14)		177	187	2	89.142	1	33082000
TMRGEYEPF	9	1128.49	V9VGU0	Vicilin Pin k 2.0101 (7S globulin) (7S seed storage protein) (Allergen Pin k 2) (Vicilin-type seed storage protein) (allergen Pin k 2.0101)		186	194	2	89.046	1	404500000
LDQSHSYD	8	963.393	Q40996	Albumin 2		98	105	2	88.942	1	44361000
ILYVTGGRGYIAY	13	1444.77	V9VGU0	Vicilin Pin k 2.0101 (7S globulin) (7S seed storage protein) (Allergen Pin k 2) (Vicilin-type seed storage protein) (allergen Pin k 2.0101)		127	139	2	88.496	1	0
LSLF	4	478.279	G8J5S9	Protein TIC 214 (Translocon at the inner envelope membrane of chloroplasts 214)	ycf1 TIC214 PCL_1668	126	129	1	88.444	1	35723000
YWSYNDGNEPLQ	12	1484.62	Q41017	Pine globulin-1		153	164	2	88.177	1	139420000
NQKPDFENDNGRF	13	1579.7	V9VGU0	Vicilin Pin k 2.0101 (7S globulin) (7S seed storage protein) (Allergen Pin k 2) (Vicilin-type seed storage protein) (allergen Pin k 2.0101)		272	284	2;3	88.163	2	94857000
VYVRDGGRMNIVNRYKL	17	2052.11	Q41017	Pine globulin-1		310	326	4	87.932	1	65967000
GVLNPGTMTAPSHN	14	1394.66	V9VGU0	Vicilin Pin k 2.0101 (7S globulin) (7S seed storage protein) (Allergen Pin k 2) (Vicilin-type seed storage protein) (allergen Pin k 2.0101)		305	318	2	87.568	1	69633000
FYAVVKQAGEDGLEY	15	1687.81	Q41017	Pine globulin-1		394	408	2	87.568	1	0
GEGRLGIVF	9	946.524	Q41017	Pine globulin-1		89	97	2	87.323	1	22349000000
RVFVPDLLD	9	1072.59	A0A140FAN3	11-beta-hydroxysteroid dehydrogenase (EC 1.1.1.146) (17-beta-hydroxysteroid dehydrogenase) (EC 1.1.1.62) (Steroleosin)		295	303	1;2	87.251	2	427210000
RERGHQDINYE	11	1415.65	V9VGU0	Vicilin Pin k 2.0101 (7S globulin) (7S seed storage protein) (Allergen Pin k 2) (Vicilin-type seed storage protein) (allergen Pin k 2.0101)		351	361	3	87.184	1	122380000
IADTSNPQNQNRRDYSSFPL	20	2322.1	Q41017	Pine globulin-1		168	187	3	87.16	1	35134000
YAVVKQAGEDGL	12	1248.63	Q41017	Pine globulin-1		395	406	2	87.149	1	45037000
RIRASSEAGEIR	12	1343.73	V9VGU0	Vicilin Pin k 2.0101 (7S globulin) (7S seed storage protein) (Allergen Pin k 2) (Vicilin-type seed storage protein) (allergen Pin k 2.0101)		75	86	3	87.001	1	14968000
EEAEERAAY	9	1066.46	A0A0B6XK84	2S albumin (Pinp1 protein)	pinp1	73	81	2	86.953	1	13014000
PAGHPITE	8	820.408	V9VGU0	Vicilin Pin k 2.0101 (7S globulin) (7S seed storage protein) (Allergen Pin k 2) (Vicilin-type seed storage protein) (allergen Pin k 2.0101)		376	383	2	86.935	1	7934900
EEEEEDSSQKVR	12	1463.64	Q41018	Pine globulin-2		42	53	2	86.898	1	4652600
VTVQGEVIEQ	10	1100.57	Q8VXA4	Phosphoenolpyruvate carboxylase, isoform 1 (EC 4.1.1.31)	pepc	69	78	2	86.833	1	232470000
ERVILRPRASFVPSWRMNA	19	2284.24	Q41018	Pine globulin-2		259	277	3	86.8	1	154380000
FNIPRGEE	8	960.466	V9VGU0	Vicilin Pin k 2.0101 (7S globulin) (7S seed storage protein) (Allergen Pin k 2) (Vicilin-type seed storage protein) (allergen Pin k 2.0101)		427	434	2	86.794	2	97552000
VVGDEGRSVF	10	1063.53	Q41017	Pine globulin-1		370	379	1;2	86.67	3	2187600000
HLSFNIPRGEE	11	1297.64	V9VGU0	Vicilin Pin k 2.0101 (7S globulin) (7S seed storage protein) (Allergen Pin k 2) (Vicilin-type seed storage protein) (allergen Pin k 2.0101)		424	434	2	86.624	1	42730000
ESRGREEEEAEE	12	1448.6	Q40996	Albumin 2		127	138	3	86.313	1	493230000
YNDGNEPLQIV	11	1260.6	Q41017	Pine globulin-1		156	166	2	86.136	1	36088000
NNDDHNSL	8	927.368	V9VGU0	Vicilin Pin k 2.0101 (7S globulin) (7S seed storage protein) (Allergen Pin k 2) (Vicilin-type seed storage protein) (allergen Pin k 2.0101)		168	175	2	86.095	1	43227000
SEQPKPFNLRNQKPDFENDNGRF	23	2776.33	V9VGU0	Vicilin Pin k 2.0101 (7S globulin) (7S seed storage protein) (Allergen Pin k 2) (Vicilin-type seed storage protein) (allergen Pin k 2.0101)		262	284	3;4	85.945	2	382640000
STHEPSESES	10	1088.43	Q41017	Pine globulin-1		27	36	2	85.813	1	60445000
FNIPRGEEIE	10	1202.59	V9VGU0	Vicilin Pin k 2.0101 (7S globulin) (7S seed storage protein) (Allergen Pin k 2) (Vicilin-type seed storage protein) (allergen Pin k 2.0101)		427	436	2	85.676	1	1412000000
SYNDGNEPLQ	10	1135.48	Q41017	Pine globulin-1		155	164	2	85.666	1	63827000
HGVFPEEHG	9	1007.45	V9VGU0	Vicilin Pin k 2.0101 (7S globulin) (7S seed storage protein) (Allergen Pin k 2) (Vicilin-type seed storage protein) (allergen Pin k 2.0101)		42	50	2	85.359	1	6748900
IADTSNPQNQ	10	1086.49	Q41017	Pine globulin-1		168	177	2	85.212	1	19618000
AAFNTDVQKLEHIFGAHR	18	2053.05	V9VGU0	Vicilin Pin k 2.0101 (7S globulin) (7S seed storage protein) (Allergen Pin k 2) (Vicilin-type seed storage protein) (allergen Pin k 2.0101)		216	233	4	84.874	1	40956000
LEKEVRHLSF	10	1256.69	V9VGU0	Vicilin Pin k 2.0101 (7S globulin) (7S seed storage protein) (Allergen Pin k 2) (Vicilin-type seed storage protein) (allergen Pin k 2.0101)		418	427	2;3	84.507	2	331450000
EQPKPFNLRNQKPDF	15	1856.95	V9VGU0	Vicilin Pin k 2.0101 (7S globulin) (7S seed storage protein) (Allergen Pin k 2) (Vicilin-type seed storage protein) (allergen Pin k 2.0101)		263	277	2;3	84.507	2	167440000
DEGRSVFD	8	923.398	Q41017	Pine globulin-1		373	380	2	84.498	1	66905000
RRGDVIAI	8	898.535	Q41017	Pine globulin-1		140	147	2	84.244	1	186740000
WFDINTSGNERE	12	1466.64	V9VGU0	Vicilin Pin k 2.0101 (7S globulin) (7S seed storage protein) (Allergen Pin k 2) (Vicilin-type seed storage protein) (allergen Pin k 2.0101)		395	406	2	84.213	1	18913000
EHGWSSPRER	10	1239.57	V9VGU0	Vicilin Pin k 2.0101 (7S globulin) (7S seed storage protein) (Allergen Pin k 2) (Vicilin-type seed storage protein) (allergen Pin k 2.0101)		344	353	3	84.17	1	31140000
GRVKEGQF	8	919.488	Q41017	Pine globulin-1		381	388	2	84.097	1	86440000
ALGF	4	406.222	H9WBB3	Major facilitator superfamily (MFS) profile domain-containing protein	0_381_01	30	33	1	83.876	1	39959000
FGVLNPGTMTAPSHNTKATS	20	2029.99	V9VGU0	Vicilin Pin k 2.0101 (7S globulin) (7S seed storage protein) (Allergen Pin k 2) (Vicilin-type seed storage protein) (allergen Pin k 2.0101)		304	323	2	83.617	1	0
VVGDEGRSVFDG	12	1235.58	Q41017	Pine globulin-1		370	381	2	83.499	1	532190000
DVQKLEHIFGAHRRGVIF	18	2121.16	V9VGU0	Vicilin Pin k 2.0101 (7S globulin) (7S seed storage protein) (Allergen Pin k 2) (Vicilin-type seed storage protein) (allergen Pin k 2.0101)		221	238	3;4	83.418	3	107520000
RVILRPRASFVPSW	14	1682.97	Q41018	Pine globulin-2		260	273	2;3	83.397	2	6393000000
SSPRERGHQDINYE	14	1686.77	V9VGU0	Vicilin Pin k 2.0101 (7S globulin) (7S seed storage protein) (Allergen Pin k 2) (Vicilin-type seed storage protein) (allergen Pin k 2.0101)		348	361	2	83.397	1	108850000
RKLEEGDVF	9	1091.56	V9VGU0	Vicilin Pin k 2.0101 (7S globulin) (7S seed storage protein) (Allergen Pin k 2) (Vicilin-type seed storage protein) (allergen Pin k 2.0101)		148	156	2	83.265	1	302430000
YVVRGEGRL	9	1047.58	Q41017	Pine globulin-1		85	93	2	83.265	1	262580000
ELLEGISRY	9	1078.57	V9VGU0	Vicilin Pin k 2.0101 (7S globulin) (7S seed storage protein) (Allergen Pin k 2) (Vicilin-type seed storage protein) (allergen Pin k 2.0101)		96	104	2	83.265	1	159070000
FFRKTIERDAMSL	13	1612.84	Q41017	Pine globulin-1		62	74	3	83.204	1	37069000
ADVY	4	466.206	Q41017	Pine globulin-1		308	311	1	83.129	1	901690000
FNTDVQKLEH	10	1229.6	V9VGU0	Vicilin Pin k 2.0101 (7S globulin) (7S seed storage protein) (Allergen Pin k 2) (Vicilin-type seed storage protein) (allergen Pin k 2.0101)		218	227	2;3	82.749	2	83996000
VRDGGRMNIVNRYKL	15	1789.97	Q41017	Pine globulin-1		312	326	4	82.55	2	409920000
IADSSAILS	9	875.46	B9U4U9	Putative 1-hydroxy-2-methyl-2-(E)-butenyl 4-diphosphate reductase type 1	IDS1	30	38	1	82.386	1	72971000
IEVVGDEGRSVFD	13	1420.68	Q41017	Pine globulin-1		368	380	2	82.171	1	24009000
ESIRSEGGTFEL	12	1323.63	Q41017	Pine globulin-1		35	46	2	82.029	1	45138000
FNTRTLAQSL	10	1149.61	Q41017	Pine globulin-1		221	230	2	81.95	1	326690000
RSTLAGRQSVL	11	1186.68	Q41018	Pine globulin-2		341	351	2;3	81.92	2	1098100000
GRLGIVF	7	760.46	Q41017	Pine globulin-1		91	97	2	81.716	1	50207000
VLNPGTMTAPSH	12	1223.6	V9VGU0	Vicilin Pin k 2.0101 (7S globulin) (7S seed storage protein) (Allergen Pin k 2) (Vicilin-type seed storage protein) (allergen Pin k 2.0101)		306	317	2	81.594	1	12347000
IRSEGGTFE	9	994.472	Q41017	Pine globulin-1		37	45	2	81.548	1	340510000
AEYDESGPSIVH	12	1302.57	A0A5C2IFA6	Actin		362	373	2	81.548	1	11920000
YREDESSFQ	9	1159.48	Q41018	Pine globulin-2		19	27	2	81.296	2	282970000
REEEEEAEER	10	1304.55	A0A0B6XK84	2S albumin (Pinp1 protein)	pinp1	69	78	2	80.834	1	41899000
NIVNRYKLPALKY	13	1590.92	Q41017	Pine globulin-1		319	331	2;3	80.755	2	1739700000
KTIERDAMSL	10	1162.6	Q41017	Pine globulin-1		65	74	2	80.755	1	24881000
YVRDGGRMNIVNRYKLPALKY	21	2525.37	Q41017	Pine globulin-1		311	331	5	80.752	1	74166000
ERVILRPRA	9	1108.68	Q41018	Pine globulin-2		259	267	2;3	80.688	2	590840000
VYVVPAGHPITE	12	1280.68	V9VGU0	Vicilin Pin k 2.0101 (7S globulin) (7S seed storage protein) (Allergen Pin k 2) (Vicilin-type seed storage protein) (allergen Pin k 2.0101)		372	383	2	80.165	1	175290000
GGREEEREENPYVFH	15	1846.82	V9VGU0	Vicilin Pin k 2.0101 (7S globulin) (7S seed storage protein) (Allergen Pin k 2) (Vicilin-type seed storage protein) (allergen Pin k 2.0101)		56	70	3	79.646	1	31719000
YVTRGEGRIEVVGDEGR	17	1890.95	Q41017	Pine globulin-1		360	376	3	79.514	1	88535000
RGDVIAIF	8	889.502	Q41017	Pine globulin-1		141	148	1	79.469	1	481220000
VVPAGHPITE	10	1018.54	V9VGU0	Vicilin Pin k 2.0101 (7S globulin) (7S seed storage protein) (Allergen Pin k 2) (Vicilin-type seed storage protein) (allergen Pin k 2.0101)		374	383	2	79.469	1	128220000
ILPPSSSL	8	812.464	Q41017	Pine globulin-1		460	467	1	79.454	1	678820000
YAVVKQAGEDGLEY	14	1540.74	Q41017	Pine globulin-1		395	408	2	79.201	1	580930000
THEPSESESIR	11	1270.58	Q41017	Pine globulin-1		28	38	2	78.934	1	12276000
NIPRGEEIE	9	1055.52	V9VGU0	Vicilin Pin k 2.0101 (7S globulin) (7S seed storage protein) (Allergen Pin k 2) (Vicilin-type seed storage protein) (allergen Pin k 2.0101)		428	436	2	78.77	3	3681400000
RVKHNADNPEDADVY	15	1741.8	Q41017	Pine globulin-1		297	311	2;3	78.763	2	411910000
FTRAGPKDNPFL	12	1361.71	V9VGU0	Vicilin Pin k 2.0101 (7S globulin) (7S seed storage protein) (Allergen Pin k 2) (Vicilin-type seed storage protein) (allergen Pin k 2.0101)		284	295	2;3	78.692	2	760670000
WFDINTSGNEREF	13	1613.71	V9VGU0	Vicilin Pin k 2.0101 (7S globulin) (7S seed storage protein) (Allergen Pin k 2) (Vicilin-type seed storage protein) (allergen Pin k 2.0101)		395	407	2	78.655	1	75420000
FTRAGPKDNPFLD	13	1476.74	V9VGU0	Vicilin Pin k 2.0101 (7S globulin) (7S seed storage protein) (Allergen Pin k 2) (Vicilin-type seed storage protein) (allergen Pin k 2.0101)		284	296	2;3	78.653	2	62259000
RRGVGNNIL	9	997.578	Q41017	Pine globulin-1		210	218	2	78.616	1	832590000
FGVLNPGTMTAPSHN	15	1541.73	V9VGU0	Vicilin Pin k 2.0101 (7S globulin) (7S seed storage protein) (Allergen Pin k 2) (Vicilin-type seed storage protein) (allergen Pin k 2.0101)		304	318	2	78.548	1	61128000
EHGWSSPRE	9	1083.47	V9VGU0	Vicilin Pin k 2.0101 (7S globulin) (7S seed storage protein) (Allergen Pin k 2) (Vicilin-type seed storage protein) (allergen Pin k 2.0101)		344	352	2	78.334	1	42936000
GVLNPGTMTAPSHNTKATS	19	1882.92	V9VGU0	Vicilin Pin k 2.0101 (7S globulin) (7S seed storage protein) (Allergen Pin k 2) (Vicilin-type seed storage protein) (allergen Pin k 2.0101)		305	323	2	78.324	1	20040000
NMNWSSCRKISQ	12	1452.66	Q7YLV1	Small ribosomal subunit protein uS4c	rps4	25	36	2	78.149	1	60963000
EEL	3	389.18	G8IY77	Protein Ycf2	ycf2 PCL_8874	1870	1872	1	78.062	2	103710000
LQL	3	372.237	G8J5S9	Protein TIC 214 (Translocon at the inner envelope membrane of chloroplasts 214)	ycf1 TIC214 PCL_1668	135	137	1	78.062	1	72479000
HHGVFPEE	8	950.425	V9VGU0	Vicilin Pin k 2.0101 (7S globulin) (7S seed storage protein) (Allergen Pin k 2) (Vicilin-type seed storage protein) (allergen Pin k 2.0101)		41	48	2	77.944	1	22248000
RRGDVIAIF	9	1045.6	Q41017	Pine globulin-1		140	148	2	77.923	1	14888000
YVAGGRNPETVY	12	1324.64	V9VGU0	Vicilin Pin k 2.0101 (7S globulin) (7S seed storage protein) (Allergen Pin k 2) (Vicilin-type seed storage protein) (allergen Pin k 2.0101)		195	206	2	77.732	1	764660000
WDWDLPRTREG	11	1429.67	Q41084	Isocitrate lyase	ICL 12	368	378	3	77.64	1	22195000
LSFNIPRGEEIE	12	1402.71	V9VGU0	Vicilin Pin k 2.0101 (7S globulin) (7S seed storage protein) (Allergen Pin k 2) (Vicilin-type seed storage protein) (allergen Pin k 2.0101)		425	436	2	77.358	1	324660000
AFNTDVQKL	9	1034.54	V9VGU0	Vicilin Pin k 2.0101 (7S globulin) (7S seed storage protein) (Allergen Pin k 2) (Vicilin-type seed storage protein) (allergen Pin k 2.0101)		217	225	2	77.282	1	79904000
LEHIFGAHR	9	1078.57	V9VGU0	Vicilin Pin k 2.0101 (7S globulin) (7S seed storage protein) (Allergen Pin k 2) (Vicilin-type seed storage protein) (allergen Pin k 2.0101)		225	233	2	77.058	1	13528000
EKIWHHTF	8	1096.55	A0A5C2IFA6	Actin		85	92	2	77.046	1	16374000
GAERVILRPRASFVPSWRM	19	2227.22	Q41018	Pine globulin-2		257	275	4	77.037	1	133330000
DPRDEDKYDFDPL	13	1623.71	B1PYP2	Catalase (EC 1.11.1.6)		275	287	2	76.927	1	0
IADTSNPQNQNRRDYSSF	18	2111.96	Q41017	Pine globulin-1		168	185	3	76.85	1	1284300000
FGVPSGHTFY	10	1110.51	V9VGU0	Vicilin Pin k 2.0101 (7S globulin) (7S seed storage protein) (Allergen Pin k 2) (Vicilin-type seed storage protein) (allergen Pin k 2.0101)		156	165	2	76.847	1	5126700000
LEDYHLVE	8	1016.48	B1PYP2	Catalase (EC 1.11.1.6)		42	49	2	76.847	1	19722000
TLEKEVRHL	9	1123.63	V9VGU0	Vicilin Pin k 2.0101 (7S globulin) (7S seed storage protein) (Allergen Pin k 2) (Vicilin-type seed storage protein) (allergen Pin k 2.0101)		417	425	2	76.827	1	22900000
AGFNTRTLA	9	949.498	Q41017	Pine globulin-1		219	227	2	76.825	1	314870000
FRKTIERDAMSLPQYAGADLLL	22	2507.32	Q41017	Pine globulin-1		63	84	3	76.817	1	39325000
FNLPR	5	645.36	G8J5S9	Protein TIC 214 (Translocon at the inner envelope membrane of chloroplasts 214)	ycf1 TIC214 PCL_1668	529	533	2	76.677	1	0
GFNTRTLAQSL	11	1206.64	Q41017	Pine globulin-1		220	230	2	76.572	1	53672000
NEPL	4	471.233	G8J5S9	Protein TIC 214 (Translocon at the inner envelope membrane of chloroplasts 214)	ycf1 TIC214 PCL_1668	629	632	1	76.287	1	10289000
LLRTESTMRGEYEPFY	16	1990.95	V9VGU0	Vicilin Pin k 2.0101 (7S globulin) (7S seed storage protein) (Allergen Pin k 2) (Vicilin-type seed storage protein) (allergen Pin k 2.0101)		180	195	2;3	76.143	2	39682000
LLLCGALER	9	986.558	K7NXM0	C2 NT-type domain-containing protein	2_6596_01	89	97	2	76.035	1	294560000
EHGWSSPRERGHQDINYE	18	2195.97	V9VGU0	Vicilin Pin k 2.0101 (7S globulin) (7S seed storage protein) (Allergen Pin k 2) (Vicilin-type seed storage protein) (allergen Pin k 2.0101)		344	361	3	75.463	2	556510000
EVLQAQKDQVIL	12	1382.78	V9VGU0	Vicilin Pin k 2.0101 (7S globulin) (7S seed storage protein) (Allergen Pin k 2) (Vicilin-type seed storage protein) (allergen Pin k 2.0101)		437	448	2	75.294	1	26292000
KEVRHLSFNIPRGEEIE	17	2052.08	V9VGU0	Vicilin Pin k 2.0101 (7S globulin) (7S seed storage protein) (Allergen Pin k 2) (Vicilin-type seed storage protein) (allergen Pin k 2.0101)		420	436	3;4	75.239	2	436650000
RDAMSLPQY	9	1079.51	Q41017	Pine globulin-1		69	77	2	75.213	1	104080000
AGPKDNPFL	9	957.492	V9VGU0	Vicilin Pin k 2.0101 (7S globulin) (7S seed storage protein) (Allergen Pin k 2) (Vicilin-type seed storage protein) (allergen Pin k 2.0101)		287	295	2	75.189	1	807180000
VVGDEGRSV	9	916.461	Q41017	Pine globulin-1		370	378	2	75.109	1	29553000
PRDEDKYDFDPL	12	1508.68	B1PYP2	Catalase (EC 1.11.1.6)		276	287	2	74.841	1	35265000
RFTRAGPKDNPFL	13	1517.81	V9VGU0	Vicilin Pin k 2.0101 (7S globulin) (7S seed storage protein) (Allergen Pin k 2) (Vicilin-type seed storage protein) (allergen Pin k 2.0101)		283	295	2;3	74.611	2	533330000
EPSESESIRSE	11	1248.55	Q41017	Pine globulin-1		30	40	2	74.162	1	12428000
RGEGRIEVVGDEGRSVF	17	1860.94	Q41017	Pine globulin-1		363	379	4	74.141	1	52334000
LDFFSHHPESL	11	1327.62	B1PYP2	Catalase (EC 1.11.1.6)		173	183	2	74.127	1	25205000
RMNIVNRYKL	10	1305.73	Q41017	Pine globulin-1		317	326	3	73.985	1	72476000
YLVNNDDHNSLRIASL	16	1842.92	V9VGU0	Vicilin Pin k 2.0101 (7S globulin) (7S seed storage protein) (Allergen Pin k 2) (Vicilin-type seed storage protein) (allergen Pin k 2.0101)		165	180	2	73.927	1	0
HRGGREEEREENPYVF	16	2002.92	V9VGU0	Vicilin Pin k 2.0101 (7S globulin) (7S seed storage protein) (Allergen Pin k 2) (Vicilin-type seed storage protein) (allergen Pin k 2.0101)		54	69	2;3	73.887	2	3759400000
HRGGREEEREENPYVFH	17	2139.98	V9VGU0	Vicilin Pin k 2.0101 (7S globulin) (7S seed storage protein) (Allergen Pin k 2) (Vicilin-type seed storage protein) (allergen Pin k 2.0101)		54	70	4	73.834	1	87683000
EKEVRHLSF	9	1143.6	V9VGU0	Vicilin Pin k 2.0101 (7S globulin) (7S seed storage protein) (Allergen Pin k 2) (Vicilin-type seed storage protein) (allergen Pin k 2.0101)		419	427	2	73.573	1	65874000
RIRRGDVIAIF	11	1314.79	Q41017	Pine globulin-1		138	148	3	73.499	1	776650000
STHEPSESESIRSEGGTF	18	1935.84	Q41017	Pine globulin-1		27	44	2	73.466	1	26257000
FRF	3	468.248	G8J5S9	Protein TIC 214 (Translocon at the inner envelope membrane of chloroplasts 214)	ycf1 TIC214 PCL_1668	99	101	1;2	73.311	2	451910000
LNL	3	358.222	G8IY77	Protein Ycf2	ycf2 PCL_8874	806	808	1	73.311	1	72913000
LLNE	4	487.264	G8J5S9	Protein TIC 214 (Translocon at the inner envelope membrane of chloroplasts 214)	ycf1 TIC214 PCL_1668	627	630	1	73.289	1	24939000
MNIVNRYKL	9	1149.63	Q41017	Pine globulin-1		318	326	3	73.248	1	893400000
NRRDYSSFPL	10	1253.62	Q41017	Pine globulin-1		178	187	2	73.248	1	185800000
FNTDVQKLEHIFG	13	1546.78	V9VGU0	Vicilin Pin k 2.0101 (7S globulin) (7S seed storage protein) (Allergen Pin k 2) (Vicilin-type seed storage protein) (allergen Pin k 2.0101)		218	230	3	73.037	1	322010000
LETARRLQQNQHSRF	15	1882.99	Q41017	Pine globulin-1		234	248	4	73.022	1	1076000000
RNREHDTLILPPSSSL	16	1833.97	Q41017	Pine globulin-1		452	467	3	73.022	2	83974000
RIEVVGDEGRSVFD	14	1576.78	Q41017	Pine globulin-1		367	380	3	73.022	1	33396000
VKRKLEEGDVFGVPSGHTF	19	2101.1	V9VGU0	Vicilin Pin k 2.0101 (7S globulin) (7S seed storage protein) (Allergen Pin k 2) (Vicilin-type seed storage protein) (allergen Pin k 2.0101)		146	164	3;4	72.932	2	349540000
YVTRGEGRIEVVGD	14	1548.79	Q41017	Pine globulin-1		360	373	3	72.891	1	152780000
VMRNREHDTL	10	1269.62	Q41017	Pine globulin-1		450	459	3	72.643	1	235940000
RVILRPRAS	9	1066.67	Q41018	Pine globulin-2		260	268	3	72.643	1	23445000
IRALPNFGE	9	1015.55	V9VGU0	Vicilin Pin k 2.0101 (7S globulin) (7S seed storage protein) (Allergen Pin k 2) (Vicilin-type seed storage protein) (allergen Pin k 2.0101)		85	93	2	72.492	1	316440000
SRGREEEEEAE	11	1319.56	A0A0B6XK84	2S albumin (Pinp1 protein)	pinp1	66	76	3	72.2	1	140650000
SERRGEEEEEE	11	1377.56	Q41018	Pine globulin-2		36	46	3	72.2	1	25501000
AFNTDVQKLEHIFGAH	16	1825.91	V9VGU0	Vicilin Pin k 2.0101 (7S globulin) (7S seed storage protein) (Allergen Pin k 2) (Vicilin-type seed storage protein) (allergen Pin k 2.0101)		217	232	3	72.175	1	992730000
VQKLEHIFGAHRRG	14	1646.91	V9VGU0	Vicilin Pin k 2.0101 (7S globulin) (7S seed storage protein) (Allergen Pin k 2) (Vicilin-type seed storage protein) (allergen Pin k 2.0101)		222	235	3	72.089	1	10870000
DNPEDADVY	9	1036.4	Q41017	Pine globulin-1		303	311	2	71.877	1	103930000
TTSDNSYRSTLAGRQSVL	18	1954.97	Q41018	Pine globulin-2		334	351	3	71.697	1	57622000
SFNIPRGEEI	10	1160.58	V9VGU0	Vicilin Pin k 2.0101 (7S globulin) (7S seed storage protein) (Allergen Pin k 2) (Vicilin-type seed storage protein) (allergen Pin k 2.0101)		426	435	2	71.614	1	509010000
SESIRSEGGT	10	1021.47	Q41017	Pine globulin-1		34	43	2	71.349	1	7721600
AFNTDVQKLEH	11	1300.64	V9VGU0	Vicilin Pin k 2.0101 (7S globulin) (7S seed storage protein) (Allergen Pin k 2) (Vicilin-type seed storage protein) (allergen Pin k 2.0101)		217	227	3	71.03	1	26735000
VKHNADNPEDADVY	14	1585.7	Q41017	Pine globulin-1		298	311	2;3	70.977	2	135970000
LLGE	4	430.243	G8J5S9	Protein TIC 214 (Translocon at the inner envelope membrane of chloroplasts 214)	ycf1 TIC214 PCL_1668	955	958	1	70.862	1	64944000
LEDL	4	488.248	G8J5S9	Protein TIC 214 (Translocon at the inner envelope membrane of chloroplasts 214)	ycf1 TIC214 PCL_1668	1598	1601	1	70.435	1	142120000
LLLK	4	485.358	G8J5S9	Protein TIC 214 (Translocon at the inner envelope membrane of chloroplasts 214)	ycf1 TIC214 PCL_1668	792	795	2	70.435	2	104920000
YLSE	4	510.233	G8IY77	Protein Ycf2	ycf2 PCL_8874	1649	1652	1	70.435	1	39830000
RPRASFVPSW	10	1201.64	Q41018	Pine globulin-2		264	273	3	70.1	1	46295000
GIVFPGCPETY	11	1181.54	Q41017	Pine globulin-1		94	104	2	69.998	1	155310000
RKLEEGDVFGVPSGHTFY	18	2037	V9VGU0	Vicilin Pin k 2.0101 (7S globulin) (7S seed storage protein) (Allergen Pin k 2) (Vicilin-type seed storage protein) (allergen Pin k 2.0101)		148	165	3	69.935	1	85005000
ELL	3	373.221	G8IY77	Protein Ycf2	ycf2 PCL_8874	1871	1873	1	69.897	5	11394000000
EVL	3	359.206	G8J5S9	Protein TIC 214 (Translocon at the inner envelope membrane of chloroplasts 214)	ycf1 TIC214 PCL_1668	262	264	1	69.897	1	1618600000
RGGREEEREENPYVF	15	1865.87	V9VGU0	Vicilin Pin k 2.0101 (7S globulin) (7S seed storage protein) (Allergen Pin k 2) (Vicilin-type seed storage protein) (allergen Pin k 2.0101)		55	69	2;3	69.716	2	1915500000
TDLF	4	494.238	G8IY77	Protein Ycf2	ycf2 PCL_8874	1468	1471	1	69.708	1	11541000
VEL	3	359.206	Q41017	Pine globulin-1		232	234	1	69.294	5	8592500000
FDL	3	393.19	G8J5S9	Protein TIC 214 (Translocon at the inner envelope membrane of chloroplasts 214)	ycf1 TIC214 PCL_1668	1616	1618	1	69.294	2	449670000
LNY	3	408.201	G8J5S9	Protein TIC 214 (Translocon at the inner envelope membrane of chloroplasts 214)	ycf1 TIC214 PCL_1668	786	788	1	69.294	1	15499000
RVILRPRASF	10	1213.74	Q41018	Pine globulin-2		260	269	3	68.893	1	9810100000
RGEYEPFYVAGGRNPETVY	19	2203.03	V9VGU0	Vicilin Pin k 2.0101 (7S globulin) (7S seed storage protein) (Allergen Pin k 2) (Vicilin-type seed storage protein) (allergen Pin k 2.0101)		188	206	2	68.576	1	163590000
VTRGEGRIEVVGDEGRSVF	19	2061.06	Q41017	Pine globulin-1		361	379	3;4	68.567	2	3192000000
ARRLQQNQHSRF	12	1539.81	Q41017	Pine globulin-1		237	248	3	68.44	1	1210800000
LQAQKDQVIL	10	1154.67	V9VGU0	Vicilin Pin k 2.0101 (7S globulin) (7S seed storage protein) (Allergen Pin k 2) (Vicilin-type seed storage protein) (allergen Pin k 2.0101)		439	448	2	68.383	1	28771000
GVLNPGTMTAPSHNT	15	1495.71	V9VGU0	Vicilin Pin k 2.0101 (7S globulin) (7S seed storage protein) (Allergen Pin k 2) (Vicilin-type seed storage protein) (allergen Pin k 2.0101)		305	319	2	68.355	1	31001000
FNTDVQKLEHIFGAHR	16	1910.98	V9VGU0	Vicilin Pin k 2.0101 (7S globulin) (7S seed storage protein) (Allergen Pin k 2) (Vicilin-type seed storage protein) (allergen Pin k 2.0101)		218	233	3;4	68.257	2	438110000
TIERDAMSLPQ	11	1259.62	Q41017	Pine globulin-1		66	76	2	68.224	1	54238000
ASEQPKPFNLR	11	1285.68	V9VGU0	Vicilin Pin k 2.0101 (7S globulin) (7S seed storage protein) (Allergen Pin k 2) (Vicilin-type seed storage protein) (allergen Pin k 2.0101)		261	271	2	67.993	1	21860000
ETARRLQQNQHSRF	14	1769.9	Q41017	Pine globulin-1		235	248	4	67.964	1	1338400000
AGPKDNPFLDS	11	1159.55	V9VGU0	Vicilin Pin k 2.0101 (7S globulin) (7S seed storage protein) (Allergen Pin k 2) (Vicilin-type seed storage protein) (allergen Pin k 2.0101)		287	297	2	67.897	1	42950000
RSVFDGRVKEGQF	13	1523.78	Q41017	Pine globulin-1		376	388	3	67.115	1	120330000
ERRGEEEEE	9	1161.49	Q41018	Pine globulin-2		37	45	3	66.621	1	14231000
PLAGPASSSGGGGR	14	1169.58	Q41017	Pine globulin-1		186	199	2	66.595	1	14198000
AERVILRPRASF	12	1413.82	Q41018	Pine globulin-2		258	269	4	66.498	1	25929000
TESTMRGEYEPF	12	1445.61	V9VGU0	Vicilin Pin k 2.0101 (7S globulin) (7S seed storage protein) (Allergen Pin k 2) (Vicilin-type seed storage protein) (allergen Pin k 2.0101)		183	194	2	66.435	1	63001000
SERRGEEEDEDSSQKVR	17	2034.92	Q41017	Pine globulin-1		121	137	4	66.387	1	100990000
TSASEQPKPFNL	12	1317.66	V9VGU0	Vicilin Pin k 2.0101 (7S globulin) (7S seed storage protein) (Allergen Pin k 2) (Vicilin-type seed storage protein) (allergen Pin k 2.0101)		259	270	2	66.299	1	46060000
IADTSNPQNQNRRDY	15	1790.83	Q41017	Pine globulin-1		168	182	3	66.285	1	100100000
VRHLSFNIPRGEEIE	15	1794.94	V9VGU0	Vicilin Pin k 2.0101 (7S globulin) (7S seed storage protein) (Allergen Pin k 2) (Vicilin-type seed storage protein) (allergen Pin k 2.0101)		422	436	3	66.246	1	203720000
TIERDAMSLPQYA	13	1493.72	Q41017	Pine globulin-1		66	78	2	66.056	1	16455000
YVVPAGHPITE	11	1181.61	V9VGU0	Vicilin Pin k 2.0101 (7S globulin) (7S seed storage protein) (Allergen Pin k 2) (Vicilin-type seed storage protein) (allergen Pin k 2.0101)		373	383	2	65.88	1	1034800000
FSL	3	365.195	G8IY77	Protein Ycf2	ycf2 PCL_8874	1357	1359	1	65.815	1	100790000
YLGL	4	464.263	Q41017	Pine globulin-1		331	334	1	65.815	1	75507000
EVRHLSFNIPRGEEIE	16	1923.98	V9VGU0	Vicilin Pin k 2.0101 (7S globulin) (7S seed storage protein) (Allergen Pin k 2) (Vicilin-type seed storage protein) (allergen Pin k 2.0101)		421	436	3	65.467	1	18122000
QTLEKEVRHLSFNIPRGEEIE	21	2523.31	V9VGU0	Vicilin Pin k 2.0101 (7S globulin) (7S seed storage protein) (Allergen Pin k 2) (Vicilin-type seed storage protein) (allergen Pin k 2.0101)		416	436	4	65.423	1	157310000
SSQKVRRIRRGDVIAI	16	1853.11	Q41017	Pine globulin-1		132	147	4	65.092	1	41102000
YLDY	4	572.248	G8IY77	Protein Ycf2	ycf2 PCL_8874	1407	1410	1	65.088	1	36995000
LVKRKLEEGDVFGVPSGHTFY	21	2377.24	V9VGU0	Vicilin Pin k 2.0101 (7S globulin) (7S seed storage protein) (Allergen Pin k 2) (Vicilin-type seed storage protein) (allergen Pin k 2.0101)		145	165	3;4	65.085	2	222680000
ELM	3	391.178	G8J5S9	Protein TIC 214 (Translocon at the inner envelope membrane of chloroplasts 214)	ycf1 TIC214 PCL_1668	1636	1638	1	65.051	1	36860000
VRRIRRGDVIAIF	13	1569.96	Q41017	Pine globulin-1		136	148	4	64.55	1	36921000
EVVGDEGRSVF	11	1192.57	Q41017	Pine globulin-1		369	379	2	64.04	1	127330000
RGEEEDEDSSQKVR	14	1662.74	Q41017	Pine globulin-1		124	137	3	63.894	1	11997000
GAERVILRPRASF	13	1470.84	Q41018	Pine globulin-2		257	269	4	63.662	1	186490000
GGREEEREENPYV	13	1562.7	V9VGU0	Vicilin Pin k 2.0101 (7S globulin) (7S seed storage protein) (Allergen Pin k 2) (Vicilin-type seed storage protein) (allergen Pin k 2.0101)		56	68	2	63.408	1	32785000
GGREEEREENP	11	1300.56	V9VGU0	Vicilin Pin k 2.0101 (7S globulin) (7S seed storage protein) (Allergen Pin k 2) (Vicilin-type seed storage protein) (allergen Pin k 2.0101)		56	66	2	63.184	1	23183000
SPRERGHQDINYE	13	1599.74	V9VGU0	Vicilin Pin k 2.0101 (7S globulin) (7S seed storage protein) (Allergen Pin k 2) (Vicilin-type seed storage protein) (allergen Pin k 2.0101)		349	361	3	62.891	1	403690000
YTL	3	395.206	G8J5S9	Protein TIC 214 (Translocon at the inner envelope membrane of chloroplasts 214)	ycf1 TIC214 PCL_1668	199	201	1	62.745	1	64404000
ESF	3	381.154	G8IY77	Protein Ycf2	ycf2 PCL_8874	730	732	1	62.745	1	56537000
LRL	3	400.28	G8IY77	Protein Ycf2	ycf2 PCL_8874	1133	1135	1;2	62.263	9	1739500000
LYE	3	423.201	G8IY77	Protein Ycf2	ycf2 PCL_8874	428	430	1	62.263	2	310080000
LDY	3	409.185	G8IY77	Protein Ycf2	ycf2 PCL_8874	1408	1410	1	62.263	2	61018000
KEVRHLSFNIPRGEE	15	1809.95	V9VGU0	Vicilin Pin k 2.0101 (7S globulin) (7S seed storage protein) (Allergen Pin k 2) (Vicilin-type seed storage protein) (allergen Pin k 2.0101)		420	434	2;3	62.14	2	73256000
MRGEYEPFYVAGGRNPETVY	20	2334.07	V9VGU0	Vicilin Pin k 2.0101 (7S globulin) (7S seed storage protein) (Allergen Pin k 2) (Vicilin-type seed storage protein) (allergen Pin k 2.0101)		187	206	3	62.002	1	35979000
RNQKPDFENDNGRFT	15	1836.85	V9VGU0	Vicilin Pin k 2.0101 (7S globulin) (7S seed storage protein) (Allergen Pin k 2) (Vicilin-type seed storage protein) (allergen Pin k 2.0101)		271	285	3	61.649	1	60806000
YVRDGGRMNIVNR	13	1548.79	Q41017	Pine globulin-1		311	323	3	61.235	1	18588000
FGVLNPGTMTAPSHNTK	17	1770.87	V9VGU0	Vicilin Pin k 2.0101 (7S globulin) (7S seed storage protein) (Allergen Pin k 2) (Vicilin-type seed storage protein) (allergen Pin k 2.0101)		304	320	3	61.167	1	53888000
ESRGREEEEAEER	13	1604.7	Q40996	Albumin 2		127	139	4	61.11	1	117640000
ELV	3	359.206	Q41017	Pine globulin-1		291	293	1	61.092	1	54942000
YVTRGEGRIEVVGDEGRSVFD	21	2339.15	Q41017	Pine globulin-1		360	380	3;4	60.602	2	194830000
AFNTDVQKLEHIFGAHR	17	1982.01	V9VGU0	Vicilin Pin k 2.0101 (7S globulin) (7S seed storage protein) (Allergen Pin k 2) (Vicilin-type seed storage protein) (allergen Pin k 2.0101)		217	233	4	60.489	1	600230000
YVTRGEGRIEVVGDEG	16	1734.85	Q41017	Pine globulin-1		360	375	2	60.255	1	96795000
SSQKVRRIRRGDVIA	15	1740.02	Q41017	Pine globulin-1		132	146	4	60.196	1	394960000
VNF	3	378.19	G8IY77	Protein Ycf2	ycf2 PCL_8874	902	904	1	60	1	308260000
ERRGEEEDEDSSQKVRRIRRGDVIA	25	2984.51	Q41017	Pine globulin-1		122	146	6	59.814	1	46449000
LELGWDKHFILL	12	1482.82	A0A0K0M7A6	KRF3		433	444	3	59.367	1	29500000
VQKLEHIFGAHRRGVIF	17	2006.13	V9VGU0	Vicilin Pin k 2.0101 (7S globulin) (7S seed storage protein) (Allergen Pin k 2) (Vicilin-type seed storage protein) (allergen Pin k 2.0101)		222	238	4	59.261	1	938250000
LRNQKPDFENDNGRFT	16	1949.93	V9VGU0	Vicilin Pin k 2.0101 (7S globulin) (7S seed storage protein) (Allergen Pin k 2) (Vicilin-type seed storage protein) (allergen Pin k 2.0101)		270	285	3	58.98	1	49493000
EHGRGHHRGGREEEREENPYVF	22	2676.23	V9VGU0	Vicilin Pin k 2.0101 (7S globulin) (7S seed storage protein) (Allergen Pin k 2) (Vicilin-type seed storage protein) (allergen Pin k 2.0101)		48	69	5	58.49	1	919540000
EWF	3	480.201	G8IY77	Protein Ycf2	ycf2 PCL_8874	566	568	1	57.745	1	126750000
QLL	3	372.237	G8IY77	Protein Ycf2	ycf2 PCL_8874	671	673	1	57.745	2	25200000
AFNTDVQKLEHIFGAHRR	18	2138.11	V9VGU0	Vicilin Pin k 2.0101 (7S globulin) (7S seed storage protein) (Allergen Pin k 2) (Vicilin-type seed storage protein) (allergen Pin k 2.0101)		217	234	5	57.52	1	26177000
FNL	3	392.206	G8IY77	Protein Ycf2	ycf2 PCL_8874	318	320	1	57.516	1	106190000
RGEGRIEVVGDEGRSVFD	18	1975.97	Q41017	Pine globulin-1		363	380	3	57.496	1	24458000
FEL	3	407.206	G8IY77	Protein Ycf2	ycf2 PCL_8874	1174	1176	1	57.455	1	6142000000
LSF	3	365.195	G8IY77	Protein Ycf2	ycf2 PCL_8874	231	233	1	57.455	5	1509700000
LEY	3	423.201	Q41017	Pine globulin-1		406	408	1	57.455	4	1426600000
LFQ	3	406.222	G8IY77	Protein Ycf2	ycf2 PCL_8874	1274	1276	1	57.455	3	1244400000
FRL	3	434.264	G8IY77	Protein Ycf2	ycf2 PCL_8874	1480	1482	2	57.455	5	115730000
LFE	3	407.206	G8IY77	Protein Ycf2	ycf2 PCL_8874	1995	1997	1	57.455	2	83903000
LSY	3	381.19	G8J5S9	Protein TIC 214 (Translocon at the inner envelope membrane of chloroplasts 214)	ycf1 TIC214 PCL_1668	1255	1257	1	57.455	2	32598000
YVRDGGRMNIVNRYKL	16	1953.04	Q41017	Pine globulin-1		311	326	3;4	57.328	2	2401000000
ERRGEEEDEDSSQKV	15	1791.79	Q41017	Pine globulin-1		122	136	3	57.136	1	21040000
ARRLQQNQHSRFF	13	1686.88	Q41017	Pine globulin-1		237	249	4	56.654	1	91645000
VTRGEGRIEVVGDE	14	1514.77	Q41017	Pine globulin-1		361	374	3	56.648	1	32095000
ERRGEEEEEEDSSQ	14	1707.68	Q41018	Pine globulin-2		37	50	3	56.122	1	7506900
VLF	3	377.231	G8IY77	Protein Ycf2	ycf2 PCL_8874	1913	1915	1	55.918	2	2165000000
PLL	3	341.231	G8J5S9	Protein TIC 214 (Translocon at the inner envelope membrane of chloroplasts 214)	ycf1 TIC214 PCL_1668	228	230	1	55.918	4	1694500000
YLW	3	480.237	G8J5S9	Protein TIC 214 (Translocon at the inner envelope membrane of chloroplasts 214)	ycf1 TIC214 PCL_1668	461	463	1	55.918	1	1141900000
LFY	3	441.226	G8J5S9	Protein TIC 214 (Translocon at the inner envelope membrane of chloroplasts 214)	ycf1 TIC214 PCL_1668	215	217	1	55.918	2	1115700000
LLL	3	357.263	G8J5S9	Protein TIC 214 (Translocon at the inner envelope membrane of chloroplasts 214)	ycf1 TIC214 PCL_1668	792	794	1	55.918	1	821410000
LLY	3	407.242	G8J5S9	Protein TIC 214 (Translocon at the inner envelope membrane of chloroplasts 214)	ycf1 TIC214 PCL_1668	219	221	1	55.918	3	783380000
GLL	3	301.2	G8J5S9	Protein TIC 214 (Translocon at the inner envelope membrane of chloroplasts 214)	ycf1 TIC214 PCL_1668	1241	1243	1	55.918	2	620230000
LFL	3	391.247	G8IY77	Protein Ycf2	ycf2 PCL_8874	1470	1472	1	55.918	1	618210000
LFF	3	425.231	G8IY77	Protein Ycf2	ycf2 PCL_8874	1840	1842	1	55.918	1	578150000
LLF	3	391.247	G8IY77	Protein Ycf2	ycf2 PCL_8874	56	58	1	55.918	2	210610000
VAF	3	335.185	Q41017	Pine globulin-1		60	62	1	55.918	2	187040000
LLW	3	430.258	G8J5S9	Protein TIC 214 (Translocon at the inner envelope membrane of chloroplasts 214)	ycf1 TIC214 PCL_1668	7	9	1	55.918	3	168750000
AYW	3	438.19	Q41017	Pine globulin-1		152	154	1	55.918	1	154730000
YLF	3	441.226	G8IY77	Protein Ycf2	ycf2 PCL_8874	1461	1463	1	55.918	1	147140000
LMY	3	425.198	G8J5S9	Protein TIC 214 (Translocon at the inner envelope membrane of chloroplasts 214)	ycf1 TIC214 PCL_1668	1552	1554	1	55.918	2	119870000
FAL	3	349.2	A0A1L1ZLY0	Expansin	EXPA4	19	21	1	55.918	1	106800000
FGY	3	385.164	G8J5S9	Protein TIC 214 (Translocon at the inner envelope membrane of chloroplasts 214)	ycf1 TIC214 PCL_1668	453	455	1	55.918	1	74221000
FAF	3	383.185	G8IY77	Protein Ycf2	ycf2 PCL_8874	656	658	1	55.918	1	45599000
PLW	3	414.227	G8IY77	Protein Ycf2	ycf2 PCL_8874	1072	1074	1	55.918	1	43165000
LGL	3	301.2	G8J5S9	Protein TIC 214 (Translocon at the inner envelope membrane of chloroplasts 214)	ycf1 TIC214 PCL_1668	894	896	1	55.918	1	33685000
LGF	3	335.185	H9WBB3	Major facilitator superfamily (MFS) profile domain-containing protein	0_381_01	31	33	1	55.918	1	33582000
LLP	3	341.231	G8IY77	Protein Ycf2	ycf2 PCL_8874	297	299	1	55.918	1	29758000
MVF	3	395.188	G8J5S9	Protein TIC 214 (Translocon at the inner envelope membrane of chloroplasts 214)	ycf1 TIC214 PCL_1668	1536	1538	1	55.918	1	15327000
RKTIERDAMSLPQY	14	1706.88	Q41017	Pine globulin-1		64	77	2	55.452	1	24799000
DLF	3	393.19	G8IY77	Protein Ycf2	ycf2 PCL_8874	1011	1013	1	54.846	2	388520000
NLL	3	358.222	G8IY77	Protein Ycf2	ycf2 PCL_8874	516	518	1	54.846	2	141540000
YRLL	4	563.343	G8IY77	Protein Ycf2	ycf2 PCL_8874	666	669	2	54.755	1	0
KVRRIRRGDVIAIF	14	1698.05	Q41017	Pine globulin-1		135	148	3;4	54.524	2	246020000
RTESTMRGEYEPFY	14	1764.78	V9VGU0	Vicilin Pin k 2.0101 (7S globulin) (7S seed storage protein) (Allergen Pin k 2) (Vicilin-type seed storage protein) (allergen Pin k 2.0101)		182	195	2	54.471	1	41365000
PLAGPGSSSGGGGR	14	1155.56	Q41018	Pine globulin-2		102	115	2	53.569	1	14286000
LEL	3	373.221	G8IY77	Protein Ycf2	ycf2 PCL_8874	1434	1436	1	53.534	2	11060000000
YLE	3	423.201	G8IY77	Protein Ycf2	ycf2 PCL_8874	1028	1030	1	53.534	2	76989000
LLE	3	373.221	G8IY77	Protein Ycf2	ycf2 PCL_8874	1713	1715	1	53.534	2	33394000
LSM	3	349.167	G8J5S9	Protein TIC 214 (Translocon at the inner envelope membrane of chloroplasts 214)	ycf1 TIC214 PCL_1668	72	74	1	53.534	1	20756000
VFQ	3	392.206	G8J5S9	Protein TIC 214 (Translocon at the inner envelope membrane of chloroplasts 214)	ycf1 TIC214 PCL_1668	1537	1539	1	53.534	1	16840000
NQKPDFENDNGR	12	1432.63	V9VGU0	Vicilin Pin k 2.0101 (7S globulin) (7S seed storage protein) (Allergen Pin k 2) (Vicilin-type seed storage protein) (allergen Pin k 2.0101)		272	283	3	53.252	1	12204000
PEEHGRGHHRGGREEEREENPYVF	24	2902.32	V9VGU0	Vicilin Pin k 2.0101 (7S globulin) (7S seed storage protein) (Allergen Pin k 2) (Vicilin-type seed storage protein) (allergen Pin k 2.0101)		46	69	4	52.541	1	43363000
LSLR	4	487.312	G8IY77	Protein Ycf2	ycf2 PCL_8874	1922	1925	2	52.365	1	24979000
DFF	3	427.174	G8IY77	Protein Ycf2	ycf2 PCL_8874	720	722	1	52.288	1	55621000
ERRGEEEDEDSSQKVRRIRRGDVI	24	2913.48	Q41017	Pine globulin-1		122	145	4	52.169	1	27138000
LAF	3	349.2	G8IY77	Protein Ycf2	ycf2 PCL_8874	1333	1335	1	52.041	3	1402000000
VLL	3	343.247	G8IY77	Protein Ycf2	ycf2 PCL_8874	456	458	1	52.041	1	1245700000
LYL	3	407.242	G8J5S9	Protein TIC 214 (Translocon at the inner envelope membrane of chloroplasts 214)	ycf1 TIC214 PCL_1668	220	222	1	52.041	2	483800000
PLF	3	375.216	G8IY77	Protein Ycf2	ycf2 PCL_8874	1839	1841	1	52.041	1	304960000
FYL	3	441.226	G8IY77	Protein Ycf2	ycf2 PCL_8874	97	99	1	52.041	1	254160000
YLP	3	391.211	A0A1L1ZLY0	Expansin	EXPA4	13	15	1	52.041	1	170000000
PEE	3	373.149	G8IY77	Protein Ycf2	ycf2 PCL_8874	116	118	1	51.938	1	18880000
LKYL	4	535.337	Q41017	Pine globulin-1		329	332	2	50.856	1	67962000
NRRDYSSFPLAGPA	14	1549.76	Q41017	Pine globulin-1		178	191	3	50.563	1	0
FRKTIERDAMSL	12	1465.77	Q41017	Pine globulin-1		63	74	3	50.484	1	2807200000
LTL	3	345.226	G8IY77	Protein Ycf2	ycf2 PCL_8874	76	78	1	50.225	1	301130000
LEM	3	391.178	G8IY77	Protein Ycf2	ycf2 PCL_8874	397	399	1	50.225	2	68684000
LTW	3	418.222	G8J5S9	Protein TIC 214 (Translocon at the inner envelope membrane of chloroplasts 214)	ycf1 TIC214 PCL_1668	781	783	1	50.225	2	58558000
WFN	3	465.201	G8IY77	Protein Ycf2	ycf2 PCL_8874	567	569	1	50.225	1	38011000
FFAR	4	539.286	Q41017	Pine globulin-1		248	251	2	49.857	2	31320000
KLEHIFGAHRRGVIF	15	1779.01	V9VGU0	Vicilin Pin k 2.0101 (7S globulin) (7S seed storage protein) (Allergen Pin k 2) (Vicilin-type seed storage protein) (allergen Pin k 2.0101)		224	238	4	49.31	1	95407000
NLF	3	392.206	G8IY77	Protein Ycf2	ycf2 PCL_8874	377	379	1	49.069	2	281550000
TFY	3	429.19	A0A1L1ZLY0	Expansin	EXPA4	84	86	1	49.069	1	210400000
DVY	3	395.169	Q41017	Pine globulin-1		309	311	1	49.069	1	106100000
SFF	3	399.179	G8IY77	Protein Ycf2	ycf2 PCL_8874	293	295	1	49.069	1	93660000
DLW	3	432.201	G8IY77	Protein Ycf2	ycf2 PCL_8874	350	352	1	49.069	1	33649000
ALF	3	349.2	A0A1L1ZLY0	Expansin	EXPA4	119	121	1	48.874	2	8582000000
ERVILRPRASFVPSWRM	17	2099.16	Q41018	Pine globulin-2		259	275	3	47.942	1	401590000
EYF	3	457.185	G8IY77	Protein Ycf2	ycf2 PCL_8874	593	595	1	47.93	1	304920000
TLF	3	379.211	G8IY77	Protein Ycf2	ycf2 PCL_8874	1994	1996	1	47.93	1	28295000
LREL	4	529.322	G8J5S9	Protein TIC 214 (Translocon at the inner envelope membrane of chloroplasts 214)	ycf1 TIC214 PCL_1668	2	5	2	47.808	1	14575000
FGVLNPGTMTAPSHNTKA	18	1841.91	V9VGU0	Vicilin Pin k 2.0101 (7S globulin) (7S seed storage protein) (Allergen Pin k 2) (Vicilin-type seed storage protein) (allergen Pin k 2.0101)		304	321	3	47.754	1	0
LSDL	4	446.238	G8J5S9	Protein TIC 214 (Translocon at the inner envelope membrane of chloroplasts 214)	ycf1 TIC214 PCL_1668	443	446	1	47.627	1	12806000
WNL	3	431.217	G8IY77	Protein Ycf2	ycf2 PCL_8874	376	378	1	47.364	1	53716000
SLLR	4	487.312	G8J5S9	Protein TIC 214 (Translocon at the inner envelope membrane of chloroplasts 214)	ycf1 TIC214 PCL_1668	1379	1382	2	47.145	1	16052000
LSTHEPSESESIRSE	15	1686.77	Q41017	Pine globulin-1		26	40	3	46.318	1	0
LLSL	4	444.295	G8J5S9	Protein TIC 214 (Translocon at the inner envelope membrane of chloroplasts 214)	ycf1 TIC214 PCL_1668	607	610	1	46.306	1	8763100
LAL	3	315.216	G8J5S9	Protein TIC 214 (Translocon at the inner envelope membrane of chloroplasts 214)	ycf1 TIC214 PCL_1668	520	522	1	46.196	1	95209000
FWF	3	498.227	G8J5S9	Protein TIC 214 (Translocon at the inner envelope membrane of chloroplasts 214)	ycf1 TIC214 PCL_1668	1671	1673	1	46.196	1	53791000
EYL	3	423.201	G8IY77	Protein Ycf2	ycf2 PCL_8874	118	120	1	46.041	1	107660000
DRF	3	436.207	G8IY77	Protein Ycf2	ycf2 PCL_8874	1967	1969	1	45.044	1	7486000
VDL	3	345.19	G8IY77	Protein Ycf2	ycf2 PCL_8874	349	351	1	44.845	2	227900000
LFK	3	406.258	G8IY77	Protein Ycf2	ycf2 PCL_8874	1012	1014	2	44.845	5	187740000
LGFL	4	448.269	H9WBB3	Major facilitator superfamily (MFS) profile domain-containing protein	0_381_01	31	34	1	44.845	1	163750000
VLLL	4	456.331	A0A1L1ZLY0	Expansin	EXPA4	54	57	1	44.845	1	137630000
LRF	3	434.264	G8IY77	Protein Ycf2	ycf2 PCL_8874	128	130	2	44.845	2	135720000
FDF	3	427.174	G8IY77	Protein Ycf2	ycf2 PCL_8874	654	656	1	44.439	1	486340000
VTL	3	331.211	G8J5S9	Protein TIC 214 (Translocon at the inner envelope membrane of chloroplasts 214)	ycf1 TIC214 PCL_1668	605	607	1	44.439	3	157010000
LTY	3	395.206	G8IY77	Protein Ycf2	ycf2 PCL_8874	1281	1283	1	44.439	2	84156000
FDY	3	443.169	G8IY77	Protein Ycf2	ycf2 PCL_8874	772	774	1	44.439	1	41658000
VRF	3	420.248	A0A1L1ZLY0	Expansin	EXPA4	211	213	1;2	44.439	2	14570000
DTSNPQNQNRRDYSSF	16	1927.84	Q41017	Pine globulin-1		170	185	3	44.294	1	51766000
EAAFNTDVQKLEHIFGAHRRGVIF	24	2754.44	V9VGU0	Vicilin Pin k 2.0101 (7S globulin) (7S seed storage protein) (Allergen Pin k 2) (Vicilin-type seed storage protein) (allergen Pin k 2.0101)		215	238	4	43.888	1	34074000
LHF	3	415.222	A0A1L1ZLY0	Expansin	EXPA4	17	19	1;2	43.876	5	1028900000
LPF	3	375.216	G8J5S9	Protein TIC 214 (Translocon at the inner envelope membrane of chloroplasts 214)	ycf1 TIC214 PCL_1668	35	37	1	43.876	1	61767000
AAYW	4	509.227	Q41017	Pine globulin-1		151	154	1	42.596	1	241750000
PTF	3	363.179	G8IY77	Protein Ycf2	ycf2 PCL_8874	1350	1352	1	42.596	1	86568000
FRY	3	484.243	G8J5S9	Protein TIC 214 (Translocon at the inner envelope membrane of chloroplasts 214)	ycf1 TIC214 PCL_1668	157	159	2	42.596	1	10382000
TFVL	4	478.279	G8IY77	Protein Ycf2	ycf2 PCL_8874	858	861	1	42.222	1	104920000
SLL	3	331.211	G8IY77	Protein Ycf2	ycf2 PCL_8874	1363	1365	1	42.098	1	66008000
YRLE	4	579.302	G8J5S9	Protein TIC 214 (Translocon at the inner envelope membrane of chloroplasts 214)	ycf1 TIC214 PCL_1668	1660	1663	2	41.959	1	3079300
VYV	3	379.211	Q41017	Pine globulin-1		310	312	1	41.83	1	55007000
VFP	3	361.2	Q41017	Pine globulin-1		96	98	1	41.83	1	19182000
YAVV	4	450.248	Q41017	Pine globulin-1		395	398	1	40.635	1	143400000
LEE	3	389.18	G8IY77	Protein Ycf2	ycf2 PCL_8874	12	14	1	40.635	2	107090000
SQTVLGNAANSREVFL	16	1704.88	A0A2S1P6S5	DNA (cytosine-5-)-methyltransferase (EC 2.1.1.37)	MET1-2	734	749	2	40.577	1	0
PLY	3	391.211	G8IY77	Protein Ycf2	ycf2 PCL_8874	427	429	1	40	1	59591000
LSL	3	331.211	G8IY77	Protein Ycf2	ycf2 PCL_8874	1922	1924	1	38.717	1	1430400000
LNF	3	392.206	G8IY77	Protein Ycf2	ycf2 PCL_8874	687	689	1	38.717	1	186950000
YRF	3	484.243	G8IY77	Protein Ycf2	ycf2 PCL_8874	83	85	1;2	38.717	2	25676000
FFR	3	468.248	G8IY77	Protein Ycf2	ycf2 PCL_8874	1900	1902	2	37.54	2	205840000
VRL	3	386.264	G8IY77	Protein Ycf2	ycf2 PCL_8874	681	683	1;2	37.54	2	18848000
HFAL	4	486.259	A0A1L1ZLY0	Expansin	EXPA4	18	21	2	37.54	1	4931800
SVL	3	317.195	G8IY77	Protein Ycf2	ycf2 PCL_8874	1473	1475	1	37.174	1	114550000
VVL	3	329.231	G8IY77	Protein Ycf2	ycf2 PCL_8874	74	76	1	36.05	1	1054000000
FYA	3	399.179	G8J5S9	Protein TIC 214 (Translocon at the inner envelope membrane of chloroplasts 214)	ycf1 TIC214 PCL_1668	79	81	1	36.05	1	951200000
LFG	3	335.185	G8IY77	Protein Ycf2	ycf2 PCL_8874	1462	1464	1	36.05	2	130270000
FLA	3	349.2	G8IY77	Protein Ycf2	ycf2 PCL_8874	1332	1334	1	36.05	1	102990000
WYL	3	480.237	G8IY77	Protein Ycf2	ycf2 PCL_8874	1653	1655	1	36.05	1	82555000
FFA	3	383.185	G8IY77	Protein Ycf2	ycf2 PCL_8874	1866	1868	1	36.05	1	61351000
LVV	3	329.231	G8J5S9	Protein TIC 214 (Translocon at the inner envelope membrane of chloroplasts 214)	ycf1 TIC214 PCL_1668	92	94	1	36.05	1	26771000
WVH	3	440.217	G8J5S9	Protein TIC 214 (Translocon at the inner envelope membrane of chloroplasts 214)	ycf1 TIC214 PCL_1668	1038	1040	1;2	36.05	4	21169000
LERM	4	547.279	G8IY77	Protein Ycf2	ycf2 PCL_8874	1942	1945	1	36.009	1	74282000
DTSNPQNQNRRDYSSFP	17	2024.89	Q41017	Pine globulin-1		170	186	3	35.659	1	0
FLFR	4	581.333	G8J5S9	Protein TIC 214 (Translocon at the inner envelope membrane of chloroplasts 214)	ycf1 TIC214 PCL_1668	155	158	2	35.618	1	9175200
FLS	3	365.195	G8IY77	Protein Ycf2	ycf2 PCL_8874	1471	1473	1	35.165	1	4973000
WLT	3	418.222	G8IY77	Protein Ycf2	ycf2 PCL_8874	1957	1959	1	34.935	2	9393100000
YLD	3	409.185	G8IY77	Protein Ycf2	ycf2 PCL_8874	467	469	1	34.935	2	37611000
YLK	3	422.253	G8IY77	Protein Ycf2	ycf2 PCL_8874	119	121	1;2	34.935	3	26261000
LLYV	4	506.31	Q41017	Pine globulin-1		83	86	1	34.935	1	18507000
PSW	3	388.175	Q41017	Pine globulin-1		349	351	1	34.935	1	6330800
STHEPSESESIRSEGGTFEL	20	2177.97	Q41017	Pine globulin-1		27	46	3	33.836	1	0
LFLK	4	519.342	G8J5S9	Protein TIC 214 (Translocon at the inner envelope membrane of chloroplasts 214)	ycf1 TIC214 PCL_1668	727	730	2	33.649	1	0
DLY	3	409.185	G8IY77	Protein Ycf2	ycf2 PCL_8874	864	866	1	33.372	1	392900000
YDL	3	409.185	G8IY77	Protein Ycf2	ycf2 PCL_8874	863	865	1	33.372	1	12984000
LVL	3	343.247	G8IY77	Protein Ycf2	ycf2 PCL_8874	1912	1914	1	33.176	1	166370000
YVV	3	379.211	Q41017	Pine globulin-1		85	87	1	33.176	1	39008000
HLL	3	381.238	G8IY77	Protein Ycf2	ycf2 PCL_8874	132	134	1	33.176	1	5286400
LFGF	4	482.253	G8IY77	Protein Ycf2	ycf2 PCL_8874	1462	1465	1	32.689	1	22125000
YFE	3	457.185	G8IY77	Protein Ycf2	ycf2 PCL_8874	357	359	1	32.689	1	20305000
LLFK	4	519.342	G8IY77	Protein Ycf2	ycf2 PCL_8874	1364	1367	2	32.634	1	11576000
LVDDPSTDHIVSWGDNNNTFVVWRP	25	2882.36	H9WUJ6	HSF-type DNA-binding domain-containing protein	0_17860_02	7	31	2	32.275	1	0
VEF	3	393.19	G8IY77	Protein Ycf2	ycf2 PCL_8874	1719	1721	1	32.202	2	168300000
WEF	3	480.201	A0A1L1ZLY0	Expansin	EXPA4	291	293	1	32.202	1	96085000
FLQ	3	406.222	G8J5S9	Protein TIC 214 (Translocon at the inner envelope membrane of chloroplasts 214)	ycf1 TIC214 PCL_1668	276	278	1	32.202	2	68661000
RFL	3	434.264	G8IY77	Protein Ycf2	ycf2 PCL_8874	323	325	2	32.202	2	52195000
LLD	3	359.206	G8IY77	Protein Ycf2	ycf2 PCL_8874	672	674	1	32.202	1	31940000
LFD	3	393.19	G8IY77	Protein Ycf2	ycf2 PCL_8874	47	49	1	32.202	1	30082000
TVL	3	331.211	A0A1L1ZLY0	Expansin	EXPA4	53	55	1	32.202	1	26924000
SPL	3	315.179	G8J5S9	Protein TIC 214 (Translocon at the inner envelope membrane of chloroplasts 214)	ycf1 TIC214 PCL_1668	725	727	1	32.202	2	8622600
RLL	3	400.28	G8IY77	Protein Ycf2	ycf2 PCL_8874	32	34	2	32.202	1	0
YEL	3	423.201	G8IY77	Protein Ycf2	ycf2 PCL_8874	429	431	1	31.755	1	236060000
WLRF	4	620.343	G8IY77	Protein Ycf2	ycf2 PCL_8874	127	130	2	31.697	1	11693000
YLTT	4	496.253	G8J5S9	Protein TIC 214 (Translocon at the inner envelope membrane of chloroplasts 214)	ycf1 TIC214 PCL_1668	890	893	1	31.275	1	9104600
FFG	3	369.169	G8J5S9	Protein TIC 214 (Translocon at the inner envelope membrane of chloroplasts 214)	ycf1 TIC214 PCL_1668	317	319	1	30.835	1	9189500
PSL	3	315.179	G8J5S9	Protein TIC 214 (Translocon at the inner envelope membrane of chloroplasts 214)	ycf1 TIC214 PCL_1668	807	809	1	30.717	1	10779000
RIEVVGDEGRSVFDG	15	1633.81	Q41017	Pine globulin-1		367	381	2	30.438	1	0
LLRE	4	529.322	G8J5S9	Protein TIC 214 (Translocon at the inner envelope membrane of chloroplasts 214)	ycf1 TIC214 PCL_1668	1380	1383	2	29.878	1	9087200
YLT	3	395.206	G8J5S9	Protein TIC 214 (Translocon at the inner envelope membrane of chloroplasts 214)	ycf1 TIC214 PCL_1668	890	892	1	29.324	2	244860000
LRW	3	473.275	G8J5S9	Protein TIC 214 (Translocon at the inner envelope membrane of chloroplasts 214)	ycf1 TIC214 PCL_1668	886	888	2	29.324	2	47864000
FFD	3	427.174	G8IY77	Protein Ycf2	ycf2 PCL_8874	653	655	1	29.324	1	25721000
LYR	3	450.259	G8IY77	Protein Ycf2	ycf2 PCL_8874	865	867	2	29.324	2	0
YVVR	4	535.312	Q41017	Pine globulin-1		85	88	2	28.934	1	16404000
LLFR	4	547.348	G8IY77	Protein Ycf2	ycf2 PCL_8874	56	59	2	28.934	1	0
WLTK	4	546.317	G8IY77	Protein Ycf2	ycf2 PCL_8874	1957	1960	2	27.66	1	0
YDLL	4	522.269	G8J5S9	Protein TIC 214 (Translocon at the inner envelope membrane of chloroplasts 214)	ycf1 TIC214 PCL_1668	1252	1255	1	27.36	1	46405000
YLL	3	407.242	G8IY77	Protein Ycf2	ycf2 PCL_8874	296	298	1	27.155	1	8981900
RFF	3	468.248	G8J5S9	Protein TIC 214 (Translocon at the inner envelope membrane of chloroplasts 214)	ycf1 TIC214 PCL_1668	100	102	2	27.055	1	64316000
FDPF	4	524.227	G8IY77	Protein Ycf2	ycf2 PCL_8874	1419	1422	1	26.569	1	47113000
LECA	4	434.184	Q41017	Pine globulin-1		55	58	1	26.569	1	5213900
LLK	3	372.274	G8IY77	Protein Ycf2	ycf2 PCL_8874	1060	1062	1	26.517	1	40999000
WLR	3	473.275	G8IY77	Protein Ycf2	ycf2 PCL_8874	127	129	2	26.517	3	40628000
WVE	3	432.201	G8J5S9	Protein TIC 214 (Translocon at the inner envelope membrane of chloroplasts 214)	ycf1 TIC214 PCL_1668	15	17	1	25.946	1	18553000
LYY	3	457.221	G8IY77	Protein Ycf2	ycf2 PCL_8874	1202	1204	1	25.656	2	573520000
WLA	3	388.211	G8J5S9	Protein TIC 214 (Translocon at the inner envelope membrane of chloroplasts 214)	ycf1 TIC214 PCL_1668	519	521	1	25.656	1	29011000
SRFF	4	555.281	Q41017	Pine globulin-1		246	249	1;2	25.115	2	169300000
YKL	3	422.253	Q41017	Pine globulin-1		324	326	2	25.115	1	23239000
LLTR	4	501.327	G8IY77	Protein Ycf2	ycf2 PCL_8874	871	874	1;2	25.115	2	7667600
KFF	3	440.242	G8IY77	Protein Ycf2	ycf2 PCL_8874	1088	1090	1	25.115	1	4511000
RFFA	4	539.286	Q41017	Pine globulin-1		247	250	2	25.115	1	0
YRDL	4	565.286	G8J5S9	Protein TIC 214 (Translocon at the inner envelope membrane of chloroplasts 214)	ycf1 TIC214 PCL_1668	347	350	2	23.485	1	0
VPL	3	327.216	G8IY77	Protein Ycf2	ycf2 PCL_8874	1392	1394	1	23.112	1	6648500
PFL	3	375.216	G8J5S9	Protein TIC 214 (Translocon at the inner envelope membrane of chloroplasts 214)	ycf1 TIC214 PCL_1668	416	418	1	22.014	1	61767000
TLL	3	345.226	G8IY77	Protein Ycf2	ycf2 PCL_8874	55	57	1	21.978	3	788240000
FLK	3	406.258	G8IY77	Protein Ycf2	ycf2 PCL_8874	324	326	2	20.7	1	30932000
VLK	3	358.258	Q41017	Pine globulin-1		428	430	2	20.7	1	0
TEF	3	395.169	G8IY77	Protein Ycf2	ycf2 PCL_8874	1417	1419	1	20.675	1	13469000
VLT	3	331.211	G8IY77	Protein Ycf2	ycf2 PCL_8874	75	77	1	20.412	1	66008000
LLN	3	358.222	G8IY77	Protein Ycf2	ycf2 PCL_8874	457	459	1	20.412	1	50884000
QYL	3	422.217	G8IY77	Protein Ycf2	ycf2 PCL_8874	2000	2002	1	20.412	1	19528000
RAP	3	342.202	G8J5S9	Protein TIC 214 (Translocon at the inner envelope membrane of chloroplasts 214)	ycf1 TIC214 PCL_1668	224	226	1	20.412	1	7767400
FHL	3	415.222	G8IY77	Protein Ycf2	ycf2 PCL_8874	1430	1432	2	20.412	1	0
RLF	3	434.264	G8J5S9	Protein TIC 214 (Translocon at the inner envelope membrane of chloroplasts 214)	ycf1 TIC214 PCL_1668	1461	1463	2	19.504	1	46379000
MLR	3	418.236	G8J5S9	Protein TIC 214 (Translocon at the inner envelope membrane of chloroplasts 214)	ycf1 TIC214 PCL_1668	1	3	2	19.268	1	9634600
VPF	3	361.2	G8IY77	Protein Ycf2	ycf2 PCL_8874	1126	1128	1	18.533	1	183690000
YYP	3	441.19	G8IY77	Protein Ycf2	ycf2 PCL_8874	1948	1950	1	18.533	1	8750300
NLV	3	344.206	G8IY77	Protein Ycf2	ycf2 PCL_8874	1911	1913	1	18.441	1	42230000
FFK	3	440.242	G8IY77	Protein Ycf2	ycf2 PCL_8874	595	597	2	18	2	26619000
YRL	3	450.259	G8IY77	Protein Ycf2	ycf2 PCL_8874	666	668	2	18	1	0
FPR	3	418.233	G8IY77	Protein Ycf2	ycf2 PCL_8874	960	962	2	16.665	1	0
NPF	3	376.175	G8IY77	Protein Ycf2	ycf2 PCL_8874	876	878	1	16.46	1	15412000
EPF	3	391.174	G8J5S9	Protein TIC 214 (Translocon at the inner envelope membrane of chloroplasts 214)	ycf1 TIC214 PCL_1668	1237	1239	1	12.815	1	12724000
WSY	3	454.185	G8J5S9	Protein TIC 214 (Translocon at the inner envelope membrane of chloroplasts 214)	ycf1 TIC214 PCL_1668	888	890	1	11.715	1	465200000
FLR	3	434.264	G8IY77	Protein Ycf2	ycf2 PCL_8874	1791	1793	2	11.119	1	36158000
RLR	3	443.297	G8IY77	Protein Ycf2	ycf2 PCL_8874	1481	1483	2	10.216	7	0
FWK	3	479.253	G8IY77	Protein Ycf2	ycf2 PCL_8874	1918	1920	2	9.4209	1	0
VFL	3	377.231	G8IY77	Protein Ycf2	ycf2 PCL_8874	1331	1333	1	8.2202	1	134750000
FAP	3	333.169	G8IY77	Protein Ycf2	ycf2 PCL_8874	1740	1742	1	8.2202	1	2307700
PHF	3	399.191	A0A1L1ZLY0	Expansin	EXPA4	176	178	2	8.2202	5	0
LLR	3	400.28	G8J5S9	Protein TIC 214 (Translocon at the inner envelope membrane of chloroplasts 214)	ycf1 TIC214 PCL_1668	201	203	1	8.0791	1	10712000
KFL	3	406.258	G8IY77	Protein Ycf2	ycf2 PCL_8874	685	687	2	7.337	1	7243500
NDR	3	403.182	G8IY77	Protein Ycf2	ycf2 PCL_8874	742	744	1	7.337	1	3184900
LKF	3	406.258	G8IY77	Protein Ycf2	ycf2 PCL_8874	1761	1763	2	7.337	1	0
QRV	3	401.239	G8IY77	Protein Ycf2	ycf2 PCL_8874	1503	1505	2	6.4547	1	0
WTH	3	442.196	G8IY77	Protein Ycf2	ycf2 PCL_8874	1130	1132	1	5.9869	1	8255200
PAL	3	299.185	G8IY77	Protein Ycf2	ycf2 PCL_8874	1507	1509	1	5.9869	1	4240600
LFT	3	379.211	G8IY77	Protein Ycf2	ycf2 PCL_8874	262	264	1	5.1668	1	16714000
RCR	3	433.222	Q41017	Pine globulin-1		431	433	1	4.3395e-15	1	12401000
RNR	3	444.256	G8IY77	Protein Ycf2	ycf2 PCL_8874	783	785	1	4.3395e-15	1	6029600
LRR	3	443.297	G8IY77	Protein Ycf2	ycf2 PCL_8874	1627	1629	2	4.3395e-15	1	0
RFK	3	449.275	G8IY77	Protein Ycf2	ycf2 PCL_8874	1931	1933	2	4.3395e-15	1	0
RMD	3	420.179	G8J5S9	Protein TIC 214 (Translocon at the inner envelope membrane of chloroplasts 214)	ycf1 TIC214 PCL_1668	1069	1071	2	9.6433e-16	1	0
RRL	3	443.297	G8IY77	Protein Ycf2	ycf2 PCL_8874	1883	1885	2	9.6433e-16	1	0
VKH	3	382.233	Q41017	Pine globulin-1		298	300	2	9.6433e-16	1	0
